# Supplementary material for: Genomic variation among closely related Vibrio alginolyticus strains is located on mobile genetic elements
Source: BMC Genomics. 2020 May 11;21:354. doi: 10.1186/s12864-020-6735-5 (PMC7216594; doi:10.1186/s12864-020-6735-5)
Supplement: Supplementary file 1 — Additional file 1: Table S1.Vibrio genomes accessed from NCBI 3.12.2019 used for PyANI analysis. [file 12864_2020_6735_MOESM1_ESM.txt]

Organism/Name	Strain	BioSample	BioProject	Assembly	Size (Mb)	GC%	Replicons
Vibrio alginolyticus NBRC 15630 = ATCC 17749	ATCC 17749	SAMN02603463	PRJNA184046	GCA_000354175.2	514664	44.70	chromosomeÊ1:NC_022349.1/CP006718.1
							chromosomeÊ2:NC_022359.1/CP006719.1
Vibrio alginolyticus	ATCC 33787	SAMN04320555	PRJNA305220	GCA_001469735.1	572494	44.48	chromosomeÊI:NZ_CP013484.1/CP013484.1
							chromosomeÊII:NZ_CP013485.1/CP013485.1
							plasmidÊpMBL128:NZ_CP013486.1/CP013486.1
							plasmidÊpMBL287:NZ_CP013487.1/CP013487.1
							plasmidÊpMBL96:NZ_CP013488.1/CP013488.1
Vibrio alginolyticus	ZJ-T	SAMN05271497	PRJNA326213	GCA_001679745.1	540609	44.67	chromosomeÊ1:NZ_CP016224.1/CP016224.1
							chromosomeÊ2:NZ_CP016225.1/CP016225.1
							chromosomeÊII:NC_002506.1/AE003853.1
							chromosomeÊ2:NZ_CP016325.1/CP016325.1
Vibrio diabolicus	FDAARGOS_105	SAMN03996322	PRJNA231221	GCA_002953395.1	5.42615	44.79	chromosomeÊ1:NZ_CP014036.1/CP014036.1
							chromosomeÊ2:NZ_CP014037.1/CP014037.1
Vibrio diabolicus	FDAARGOS_96	SAMN03996337	PRJNA231221	GCA_002953335.1	5.17362	44.84	chromosomeÊ1:NZ_CP014094.1/CP014094.1
							chromosomeÊ2:NZ_CP014095.1/CP014095.1
							plasmidÊunnamed:NZ_CP014093.1/CP014093.1
Vibrio diabolicus	LMG 3418	SAMN03996254	PRJNA231221	GCA_002953355.1	5.1318	44.86	chromosomeÊ1:NZ_CP014134.1/CP014134.1
							chromosomeÊ2:NZ_CP014133.1/CP014133.1
Vibrio antiquarius	EX25	SAMN02603570	PRJNA40507	GCA_000024825.1	5.08903	44.9	chromosomeÊ1:NC_013456.1/CP001805.1
							chromosomeÊ2:NC_013457.1/CP001806.1
Vibrio alginolyticus	FDAARGOS_110	SAMN03996326	PRJNA231221	GCA_002953535.1	5.26868	44.57	chromosomeÊ1:NZ_CP014040.1/CP014040.1
							chromosomeÊ2:NZ_CP014041.1/CP014041.1
Vibrio alginolyticus	FDAARGOS_108	SAMN03996324	PRJNA231221	GCA_002953515.1	5.44603	44.49	chromosomeÊ1:NZ_CP014053.1/CP014053.1
							chromosomeÊ2:NZ_CP014054.1/CP014054.1
							plasmidÊunnamed1:NZ_CP014052.1/CP014052.1
Vibrio alginolyticus	FDAARGOS_114	SAMN03996330	PRJNA231221	GCA_002953975.1	5.17827	44.7	chromosomeÊ1:NZ_CP014045.1/CP014045.1
							chromosomeÊ2:NZ_CP014044.1/CP014044.1
