# Supplementary material for: Genomic variation among closely related Vibrio alginolyticus strains is located on mobile genetic elements
Source: BMC Genomics. 2020 May 11;21:354. doi: 10.1186/s12864-020-6735-5 (PMC7216594; doi:10.1186/s12864-020-6735-5)
Supplement: Supplementary file 2 — Additional file 2: Table S2. Genomic regions (GRs) unique for the nine V. alginolyticus strains from the Kiel-Fjord. For chromosome 1 (left) we used K10K4 as a reference, as this strain has more integrated prophages than the other Kiel isolates. For the same reason, we used strain K04M3 as a reference for chromosome 2. For a detailed comparison of GRs among all nine strains, see Fig. 3 main manuscript. [file 12864_2020_6735_MOESM2_ESM.txt]

Genomic Region	Reference strain	Region	GC content	DNA length	Transposase/Integrase	Comment
GR_1	K10K4_CR1	196244 - 236604	39.08	40361		Vibrio phage VALG_1
GR_2	K10K4_CR1	632393 - 651420	41.35	19028	integrase	true GI
GR_3	K10K4_CR1	1367484-1397815	46.06	30332	integrase
GR_4	K10K4_CR1	1483235 - 1498617	38.41	15383
GR_5	K10K4_CR1	1701790-1709101	46.33	7312		Vibrio phage VALG_8
GR_6	K10K4_CR1	1947677 - 2068693	39.17	121017	IS3,IS30, IS66, IS91, IS110, IS5/ IS1182 family transposase	true GI
					integrase
GR_7	K10K4_CR1	2481455 - 2522131	40.56	40677	IS3 family transposase	true GI
					integrase
GR_8	K10K4_CR1	2601360 - 2633654	39.82	32295	integrase	true GI
GR_9	K10K4_CR1	2682528 - 2687384	39.20	4857	IS3 family transposase
GR_10	K04M3_CR2	113935 - 118021	46.86	4087
GR_11	K04M3_CR2	279148 - 283665	44.09	4518
GR_12	K04M3_CR2	645228 - 652994	44.12	7767
GR_13	K04M3_CR2	800272 - 852268	48.71	51997		Vibrio phage VALG_2/2b
GR_14	K04M3_CR2	921768 - 932865	39.37	11098		Vibrio phage VALG_6
GR_15	K04M3_CR2	936498 - 947518	39.14	11021		multiphage-casette
GR_16	K04M3_CR2	953711 - 993531	44.62	39821		type VI secretion system
GR_17	K04M3_CR2	1315934 - 1323968	39.61	8035
GR_18	K04M3_CR2	1364055 - 1368059	49.54	4005		class C beta-lactamase
GR_19	K04M3_CR2	1377222 - 1381895	40.31	4674
