# Supplementary material for: Genomic variation among closely related Vibrio alginolyticus strains is located on mobile genetic elements
Source: BMC Genomics. 2020 May 11;21:354. doi: 10.1186/s12864-020-6735-5 (PMC7216594; doi:10.1186/s12864-020-6735-5)
Supplement: Supplementary file 3 — Additional file 3: Table S3. Functional characterization of all protein-coding sequences found on the Genomic Regions (using the eggNOG-mapper v2 software) with the resulting COG assignments. Similar to Table S2 we used strain K10K4 as reference for chromosome 1 and strain K04M3 as reference for chromosome 2. The column Kiel Specific indicates whether the GR is unique for the Kiel alginolyticus ecotype. [file 12864_2020_6735_MOESM3_ESM.txt]

Genomic Region	Gene Name	Kiel Specific	Accession_number	Product	COG	COG category	COG annotation
GR_10	K04M3_RS17045	NO	WP_017820101.1	LacI family transcriptional regulator	COG1609	K	helix_turn _helix lactose operon repressor
GR_10	K04M3_RS17050	NO	WP_005374733.1	sodium transporter	COG0591	E	Belongs to the sodium solute symporter (SSF) (TC 2.A.21) family
GR_10	K04M3_RS17055	NO	WP_086047201.1	polyketide cyclase	COG5485	S	SnoaL-like polyketide cyclase
GR_10	K04M3_RS17060	NO	WP_017820104.1	polyketide cyclase	COG5485	S	SnoaL-like polyketide cyclase
GR_10	K04M3_RS17065	NO	WP_054728860.1	hypothetical protein
GR_11	K04M3_RS17800	NO	WP_005375095.1	glycine C-acetyltransferase	COG0156	H	Catalyzes the cleavage of 2-amino-3-ketobutyrate to glycine and acetyl-CoA
GR_11	K04M3_RS17805	NO	WP_005383983.1	L-threonine 3-dehydrogenase	COG1063	C	Catalyzes the NAD( )-dependent oxidation of L-threonine to 2-amino-3-ketobutyrate
GR_11	K04M3_RS17810	NO	WP_005375099.1	SCPU domain-containing protein	COG5430	S	Spore Coat Protein U domain
GR_11	K04M3_RS17815	NO	WP_005375102.1	SCPU domain-containing protein	COG5430	S	Spore Coat
GR_11	K04M3_RS17820	NO	WP_054730629.1	protein CsuC	COG3121	M	chaperone
GR_12	K04M3_RS19360	NO	WP_086047309.1	ATP-dependent RNA helicase	COG0513	JKL	DEAD-box RNA helicase involved in various cellular processes at low temperature, including ribosome biogenesis, mRNA degradation and translation initiation
GR_12	K04M3_RS19365	NO	None	hypothetical protein
GR_12	K04M3_RS19370	NO	WP_086013815.1	hypothetical protein
GR_12	K04M3_RS19375	NO	WP_005375697.1	acetate kinase	COG0282	F	Catalyzes the formation of acetyl phosphate from acetate and ATP. Can also catalyze the reverse reaction
GR_12	K04M3_RS19380	NO	WP_085569273.1	LysR family transcriptional regulator	COG0583	K	LysR substrate binding domain
GR_12	K04M3_RS19385	NO	WP_017635746.1	alpha/beta hydrolase	COG1073	S	of the alpha beta superfamily
GR_12	K04M3_RS19390	NO	WP_017635745.1	alpha/beta hydrolase	COG1073	S	X-Pro dipeptidyl-peptidase (S15 family)
GR_12	K04M3_RS19395	NO	WP_054574367.1	hypothetical protein
GR_13	K04M3_RS20070	NO	WP_086047352.1	branched-chain amino acid transporter	COG4541	S	Branched-chain amino acid transport protein (AzlD)
GR_13	K04M3_RS20075	NO	WP_086047353.1	branched-chain amino acid ABC transporter permease	COG1296	E	AzlC protein
GR_13	K04M3_RS20080	NO	WP_086047354.1	alanine racemase	COG0787	M	Catalyzes the interconversion of L-alanine and D- alanine. May also act on other amino acids
GR_13	K04M3_RS20085	NO	WP_086047355.1	methyl-accepting chemotaxis protein	COG0840	NT	methyl-accepting chemotaxis protein
GR_13	K04M3_RS20090	YES	WP_086047356.1	hypothetical protein	COG5108	K	DNA-dependent RNA polymerase
GR_13	K04M3_RS20095	YES	WP_029854548.1	hypothetical protein
GR_13	K04M3_RS20100	YES	WP_079741455.1	hypothetical protein
GR_13	K04M3_RS20105	YES	WP_042782765.1	hypothetical protein
GR_13	K04M3_RS20110	YES	WP_086047357.1	DNA primase	COG0305,COG0358	L	Toprim-like
GR_13	K04M3_RS20115	YES	WP_086047358.1	hypothetical protein	COG0749	L	DNA polymerase family A
GR_13	K04M3_RS20120	YES	WP_031427788.1	hypothetical protein	COG0749	L	DNA polymerase family A
GR_13	K04M3_RS20125	YES	WP_086047359.1	hypothetical protein	4QAUT@10239,4QQ7X@28883,4QVIM@35237	S	DNA ligase (ATP) activity
GR_13	K04M3_RS20130	YES	WP_086047360.1	hypothetical protein	COG0258	L	5'-3' exonuclease, N-terminal resolvase-like domain
GR_13	K04M3_RS20135	YES	WP_062866725.1	hypothetical protein	COG0258	L	5'-3' exonuclease, N-terminal resolvase-like domain
GR_13	K04M3_RS20140	YES	WP_086047361.1	hypothetical protein	COG0258	L	5'-3' exonuclease, N-terminal resolvase-like domain
GR_13	K04M3_RS20145	YES	WP_029854317.1	hypothetical protein	COG1694	S	PFAM MazG nucleotide pyrophosphohydrolase
GR_13	K04M3_RS20150	YES	WP_062866726.1	hypothetical protein	4QAZF@10239,4QNEM@10744,4QPH6@28883,4QUTY@35237	S	Protein of unknwon function (DUF3310)
GR_13	K04M3_RS20155	YES	WP_062866727.1	hypothetical protein	4QAZF@10239,4QNEM@10744,4QPH6@28883,4QUTY@35237	S	Protein of unknwon function (DUF3310)
GR_13	K04M3_RS20160	YES	WP_029854322.1	thymidylate synthase (FAD)	4QAUS@10239	S	flavin adenine dinucleotide binding
GR_13	K04M3_RS20165	YES	WP_049877459.1	anaerobic ribonucleoside-triphosphate reductase	COG1328	F	ribonucleoside-triphosphate reductase
GR_13	K04M3_RS20170	YES	WP_029854327.1	hypothetical protein	COG1328	F	ribonucleoside-triphosphate reductase
GR_13	K04M3_RS20175	YES	WP_029854329.1	anaerobic ribonucleoside-triphosphate reductase activating protein	4QCT7@10239,4QIIN@10662,4QPFU@28883,4QVJT@35237	S	4 iron, 4 sulfur cluster binding
GR_13	K04M3_RS20180	YES	WP_086047362.1	hypothetical protein	COG1428	F	Deoxynucleoside kinase
GR_13	K04M3_RS20185	YES	WP_062866731.1	hypothetical protein	COG1428	F	Deoxynucleoside kinase
GR_13	K04M3_RS20190	YES	WP_031810172.1	hypothetical protein	1R7CY@1224,28MSK@1,2ZB0X@2	S	Bacteriophage head to tail connecting protein
GR_13	K04M3_RS20195	YES	WP_086047363.1	hypothetical protein	4QBAU@10239,4QNY1@10744,4QPEP@28883,4QW8E@35237	S	viral capsid assembly
GR_13	K04M3_RS20200	YES	WP_086047364.1	hypothetical protein
GR_13	K04M3_RS20205	YES	WP_015727771.1	tail tubular protein A	1RH31@1224,2ATMD@1,2UBNT@28211,31J5V@2	S	Tail tubular protein
GR_13	K04M3_RS20210	YES	WP_086047365.1	hypothetical protein
GR_13	K04M3_RS20215	YES	WP_086047366.1	hypothetical protein
GR_13	K04M3_RS20220	YES	WP_062866737.1	hypothetical protein
GR_13	K04M3_RS20225	YES	WP_086047367.1	hypothetical protein
GR_13	K04M3_RS20230	YES	WP_086047368.1	hypothetical protein
GR_13	K04M3_RS20235	YES	WP_086047369.1	hypothetical protein	COG5301	G	cellulose 1,4-beta-cellobiosidase activity
GR_13	K04M3_RS20240	YES	WP_079766853.1	hypothetical protein	4QB6G@10239,4QQS8@28883,4QVYX@35237	S	carboxypeptidase activity
GR_13	K04M3_RS20245	YES	WP_015727779.1	hypothetical protein	4QB6G@10239,4QQS8@28883,4QVYX@35237	S	carboxypeptidase activity
GR_13	K04M3_RS20250	YES	WP_015727781.1	HNH endonuclease	4QB6G@10239,4QQS8@28883,4QVYX@35237	S	carboxypeptidase activity
GR_13	K04M3_RS20255	YES	WP_042782761.1	hypothetical protein	4QB6G@10239,4QQS8@28883,4QVYX@35237	S	carboxypeptidase activity
GR_13	K04M3_RS20260	YES	WP_079766858.1	DNA maturase B	COG5410	K	chromosome segregation
GR_13	K04M3_RS20265	YES	WP_086047370.1	hypothetical protein	COG5410	K	chromosome segregation
GR_13	K04M3_RS20270	YES	WP_086047371.1	hypothetical protein	COG5410	K	chromosome segregation
GR_13	K04M3_RS20275	YES	WP_086047372.1	hypothetical protein	COG5410	K	chromosome segregation
GR_13	K04M3_RS20280	YES	WP_062866745.1	hypothetical protein	COG5410	K	chromosome segregation
GR_13	K04M3_RS20285	YES	WP_086047373.1	hypothetical protein
GR_13	K04M3_RS20290	YES	WP_086047374.1	hypothetical protein	COG4734	S	Antirestriction protein (ArdA)
GR_13	K04M3_RS20295	YES	WP_086047375.1	hypothetical protein	COG4734	S	Antirestriction protein (ArdA)
GR_13	K04M3_RS20300	YES	WP_086047376.1	hypothetical protein	arCOG09463	L	DNA-sulfur modification-associated
GR_13	K04M3_RS20305	YES	WP_086047377.1	hypothetical protein	arCOG09463	L	DNA-sulfur modification-associated
GR_13	K04M3_RS20310	YES	WP_062866751.1	hypothetical protein	arCOG09463	L	DNA-sulfur modification-associated
GR_13	K04M3_RS20315	YES	WP_062866752.1	integrase	COG0582	L	Phage integrase family
GR_13	K04M3_RS20320	YES	WP_062866753.1	hypothetical protein	COG0582	L	Phage integrase family
GR_13	K04M3_RS20335	NO	WP_054576737.1	alpha-amylase	COG0366	G	Glycosyl hydrolase family 70
GR_14	K04M3_RS20675	NO	WP_025767766.1	histidine kinase	COG0642	T	COG0642 Signal transduction histidine kinase
GR_14	K04M3_RS20680	NO	WP_005376251.1	DNA-binding response regulator	COG0745	K	COG0745 Response regulators consisting of a CheY-like receiver domain and a winged-helix DNA-binding domain
GR_14	K04M3_RS20685	NO	WP_053303637.1	hypothetical protein	1QJBY@1224,1THAZ@1236,1XSXM@135623,2BTFF@1,32NMR@2	S	Protein of unknown function (DUF2861)
GR_14	K04M3_RS20690	NO	WP_005388052.1	conjugal transfer protein TraF	1N1QM@1224,1RR0J@1236,1XSR0@135623,28IW1@1,2Z8UB@2	S	F plasmid transfer operon, TraF, protein
GR_14	K04M3_RS20695	NO	WP_005376257.1	YoaH family protein	COG3140	S	Belongs to the UPF0181 family
GR_14	K04M3_RS20700	NO	WP_017634770.1	universal stress protein	COG0589	T	Universal stress protein family
GR_14	K04M3_RS20705	NO	WP_005376260.1	hypothetical protein
GR_14	K04M3_RS20710	NO	WP_025998628.1	LysR family transcriptional regulator	COG0583	K	Bacterial regulatory helix-turn-helix protein, lysR family
GR_14	K04M3_RS20715	NO	None	hypothetical protein
GR_14	K04M3_RS20720	NO	WP_017634767.1	hypothetical protein	COG0583	K	Bacterial regulatory helix-turn-helix protein, lysR family
GR_14	K04M3_RS20725	NO	WP_086047390.1	hypothetical protein	COG0583	K	Bacterial regulatory helix-turn-helix protein, lysR family
GR_14	K04M3_RS20730	YES	WP_086047391.1	hypothetical protein	COG0583	K	Bacterial regulatory helix-turn-helix protein, lysR family
GR_14	K04M3_RS20735	YES	WP_086071126.1	hypothetical protein	COG0583	K	Bacterial regulatory helix-turn-helix protein, lysR family
GR_14	K04M3_RS20740	YES	WP_086047393.1	hypothetical protein
GR_14	K04M3_RS20745	YES	WP_086047394.1	hypothetical protein	COG2842	S	Bacterial TniB protein
GR_14b	K04M3_RS20760	YES	WP_086047397.1	hypothetical protein	COG2801	L	Transposase and inactivated derivatives
GR_14b	K04M3_RS20765	YES	WP_086047398.1	MBL fold metallo-hydrolase	COG2333	S	Beta-lactamase superfamily domain
GR_14b	K04M3_RS20770	YES	WP_086047399.1	serine protease	COG0265	O	Trypsin-like serine proteases, typically periplasmic, contain C-terminal PDZ domain
GR_14b	K04M3_RS20775	YES	WP_086047400.1	hypothetical protein	COG0265	O	Trypsin-like serine proteases, typically periplasmic, contain C-terminal PDZ domain
GR_14b	K04M3_RS20780	YES	None	DNA repair protein	COG1196	L	nuclear chromosome segregation
GR_14b	K04M3_RS20785	YES	WP_086047401.1	hypothetical protein
GR_14b	K04M3_RS20790	YES	WP_042765525.1	hypothetical protein
GR_14b	K04M3_RS20795	YES	WP_086047402.1	hypothetical protein
GR_14b	K04M3_RS20800	YES	WP_086047403.1	hypothetical protein
GR_14b	K04M3_RS20805	YES	WP_080369130.1	hypothetical protein
GR_14b	K04M3_RS20810	YES	WP_017636215.1	toxin	COG4128	S	Zonular occludens toxin (Zot)
GR_15	K04M3_RS20855	NO	WP_086048341.1	hypothetical protein	1N2J0@1224,1SBVC@1236,1XZ5A@135623,2DN9C@1,32W8M@2	S	Phage related protein
GR_15	K04M3_RS20860	YES	WP_025572405.1	hypothetical protein
GR_15	K04M3_RS20865	YES	WP_045091503.1	hypothetical protein
GR_15	K04M3_RS20870	NO	WP_045607620.1	assembly protein	COG4128	S	Zonular occludens toxin (Zot)
GR_15	K04M3_RS20875	NO	WP_017822026.1	VSK receptor	1NM75@1224,1SUNZ@1236,1Y1UP@135623,2CHQ6@1,33N6R@2	S	Protein of unknown function (DUF2523)
GR_15	K04M3_RS20880	YES	WP_045091826.1	methyl-accepting chemotaxis protein
GR_15	K04M3_RS20885	YES	WP_070363891.1	phage coat protein
GR_15	K04M3_RS20890	YES	WP_015975174.1	hypothetical protein	4QAV9@10239,4QP4Q@10860,4QUKQ@29258	S	integral to membrane
GR_15	K04M3_RS20895	NO	WP_086486521.1	hypothetical protein	1QK9E@1224,1TICW@1236,1XYW5@135623,2AWN0@1,31NIS@2	S	Protein of unknown function (DUF1293)
GR_15	K04M3_RS20900	NO	WP_080480184.1	phage replication protein	COG2946	L	Replication initiation factor
GR_15	K04M3_RS20905	YES	WP_029826510.1	hypothetical protein
GR_15	K04M3_RS20910	NO	WP_086048342.1	hypothetical protein
GR_15	K04M3_RS20915	YES	WP_086486522.1	hypothetical protein	1N2J0@1224,1SBVC@1236,1XY4C@135623,2DN9C@1,32W8M@2	S	Phage related protein
GR_15	K04M3_RS20920	NO	WP_042765525.1	hypothetical protein
GR_15	K04M3_RS20925	YES	WP_086047402.1	hypothetical protein
GR_15	K04M3_RS20930	YES	WP_086047403.1	hypothetical protein
GR_15	K04M3_RS20935	NO	WP_045607620.1	assembly protein	COG4128	S	Zonular occludens toxin (Zot)
GR_15	K04M3_RS20940	NO	WP_017822026.1	VSK receptor	1NM75@1224,1SUNZ@1236,1Y1UP@135623,2CHQ6@1,33N6R@2	S	Protein of unknown function (DUF2523)
GR_15	K04M3_RS20945	NO	WP_045091826.1	methyl-accepting chemotaxis protein
GR_15	K04M3_RS20950	YES	WP_070363891.1	phage coat protein
GR_15	K04M3_RS20955	YES	WP_015975174.1	hypothetical protein	4QAV9@10239,4QP4Q@10860,4QUKQ@29258	S	integral to membrane
GR_15	K04M3_RS20960	YES	WP_086486521.1	hypothetical protein	1QK9E@1224,1TICW@1236,1XYW5@135623,2AWN0@1,31NIS@2	S	Protein of unknown function (DUF1293)
GR_15	K04M3_RS20965	NO	WP_080480184.1	phage replication protein	COG2946	L	Replication initiation factor
GR_15	K04M3_RS20970	NO	WP_029826510.1	hypothetical protein
GR_15	K04M3_RS20975	YES	WP_045346885.1	hypothetical protein	1N2J0@1224,1SBVC@1236,1XY4C@135623,2DN9C@1,32W8M@2	S	Phage related protein
GR_15	K04M3_RS20980	NO	None	stress response translation initiation inhibitor YciH
GR_15	K04M3_RS20985	NO	None	phage tail protein	1QJSF@1224,1THTS@1236,1XXI7@135623,2AW5Q@1,31N0Q@2	S	Protein of unknown function (DUF3319)
GR_15	K04M3_RS20990	NO	None	D-alanine--D-alanine ligase A
GR_15	K04M3_RS20995	NO	None	cytochrome C biogenesis protein CcdA
GR_15	K04M3_RS21000	NO	None	protein acetyltransferase
GR_15	K04M3_RS21005	YES	WP_017634152.1	LysR family transcriptional regulator	COG0583	K	Transcriptional regulator
GR_15	K04M3_RS21010	NO	None	TonB-dependent receptor
GR_15	K04M3_RS21015	YES	WP_086486523.1	hypothetical protein	COG1629,COG4771	P	COG1629 Outer membrane receptor proteins, mostly Fe transport
GR_15	K04M3_RS21020	YES	WP_086486524.1	hypothetical protein	COG1629,COG4771	P	COG1629 Outer membrane receptor proteins, mostly Fe transport
GR_15	K04M3_RS21025	YES	WP_080369130.1	hypothetical protein	COG1629,COG4771	P	COG1629 Outer membrane receptor proteins, mostly Fe transport
GR_15	K04M3_RS21030	NO	None	toxin
GR_15	K04M3_RS21035	YES	None	DUF2523 domain-containing protein	COG1629,COG4771	P	COG1629 Outer membrane receptor proteins, mostly Fe transport
GR_15	K04M3_RS21040	NO	None	hypothetical protein
GR_15	K04M3_RS21045	NO	WP_011105866.1	hypothetical protein
GR_15	K04M3_RS21050	YES	None	hypothetical protein	COG1629,COG4771	P	COG1629 Outer membrane receptor proteins, mostly Fe transport
GR_15	K04M3_RS21055	YES	WP_005477619.1	hypothetical protein	COG1629,COG4771	P	COG1629 Outer membrane receptor proteins, mostly Fe transport
GR_15	K04M3_RS21060	YES	WP_053303056.1	hypothetical protein	1QK9E@1224,1TICW@1236,1XYW5@135623,2AWN0@1,31NIS@2	S	Protein of unknown function (DUF1293)
GR_15	K04M3_RS21065	YES	WP_086047405.1	phage replication protein	COG2946	L	Replication initiation factor
GR_15	K04M3_RS21070	YES	WP_005477640.1	hypothetical protein
GR_15	K04M3_RS21075	YES	WP_086486525.1	hypothetical protein	1N2J0@1224,1SBVC@1236,1XZ5A@135623,2DN9C@1,32W8M@2	S	Phage related protein
GR_15	K04M3_RS21080	YES	WP_086486526.1	regulator
GR_15	K04M3_RS21085	YES	WP_045091503.1	hypothetical protein
GR_15	K04M3_RS21090	YES	WP_045607620.1	assembly protein	COG4128	S	Zonular occludens toxin (Zot)
GR_15	K04M3_RS21095	YES	WP_017822026.1	VSK receptor	1NM75@1224,1SUNZ@1236,1Y1UP@135623,2CHQ6@1,33N6R@2	S	Protein of unknown function (DUF2523)
GR_15	K04M3_RS21100	YES	WP_045091826.1	methyl-accepting chemotaxis protein
GR_15	K04M3_RS21105	YES	WP_070363891.1	phage coat protein
GR_15	K04M3_RS21110	YES	WP_015975174.1	hypothetical protein	4QAV9@10239,4QP4Q@10860,4QUKQ@29258	S	integral to membrane
GR_15	K04M3_RS21115	NO	WP_086486521.1	hypothetical protein	1QK9E@1224,1TICW@1236,1XYW5@135623,2AWN0@1,31NIS@2	S	Protein of unknown function (DUF1293)
GR_15	K04M3_RS21120	YES	WP_080480184.1	phage replication protein	COG2946	L	Replication initiation factor
GR_15	K04M3_RS21125	YES	WP_029826510.1	hypothetical protein
GR_15	K04M3_RS21130	NO	WP_086048342.1	hypothetical protein
GR_16	K04M3_RS22510	NO	WP_005373333.1	NAD(P)-dependent oxidoreductase	COG4221	S	Belongs to the short-chain dehydrogenases reductases (SDR) family
GR_16	K04M3_RS22515	NO	WP_005373334.1	LysR family transcriptional regulator	COG0583	K	Transcriptional regulator
GR_16	K04M3_RS22520	NO	WP_017820362.1	AraC family transcriptional regulator	COG2207	K	COG2207 AraC-type DNA-binding domain-containing proteins
GR_16	K04M3_RS22525	NO	WP_086047482.1	MFS transporter	COG0477,COG2814	EGP	Major facilitator Superfamily
GR_16	K04M3_RS22530	NO	WP_054577796.1	hypothetical protein
GR_16	K04M3_RS22535	NO	WP_031778823.1	hypothetical protein
GR_16	K04M3_RS22540	NO	WP_005373345.1	hypothetical protein
GR_16	K04M3_RS22545	NO	WP_086047483.1	hypothetical protein	COG1070,COG3179	G	lysozyme
GR_16	K04M3_RS22550	NO	WP_086047484.1	hypothetical protein	COG1196	D	Domain of unknown function (DUF4150)
GR_16	K04M3_RS22555	NO	WP_086013796.1	type VI secretion protein	COG3455	N	VI Secretion
GR_16	K04M3_RS22560	NO	WP_086047485.1	type VI secretion system-associated protein	COG3522	S	protein conserved in bacteria
GR_16	K04M3_RS22565	NO	WP_005386118.1	type VI secretion lipoprotein	COG3521	S	Type VI secretion lipoprotein, VasD, EvfM, TssJ, VC_A0113
GR_17	K04M3_RS22685	NO	WP_086047619.1	hypothetical protein	COG2373	S	Large extracellular alpha-helical protein
GR_18	K04M3_RS22695	NO	WP_005373432.1	antibiotic acetyltransferase	COG0110	S	Bacterial transferase hexapeptide (six repeats)
GR_18	K04M3_RS22700	NO	WP_005373435.1	class C beta-lactamase	COG1680	V	Beta-lactamase
GR_18	K04M3_RS22705	NO	WP_086047491.1	GntR family transcriptional regulator	COG1167	K	COG1167 Transcriptional regulators containing a DNA-binding HTH domain and an aminotransferase domain (MocR family) and their eukaryotic orthologs
GR_18	K04M3_RS22710	NO	WP_080773710.1	hypothetical protein
GR_18	K04M3_RS22715	NO	WP_086047492.1	hypothetical protein	COG2304,COG2931,COG3637	Q	Putative Ig domain
GR_19	K04M3_RS22715	NO	WP_086047492.1	hypothetical protein	COG2304,COG2931,COG3637	Q	Putative Ig domain
GR_19	K04M3_RS22720	NO	WP_005373442.1	microcystin dependent protein	COG4675	S	Phage Tail Collar Domain
GR_19	K04M3_RS22725	NO	WP_086047493.1	hypothetical protein	COG0223	J	Formyl transferase, C-terminal domain
GR_19	K04M3_RS22730	NO	WP_053307255.1	hypothetical protein	COG5285	Q	phytanoyl-CoA dioxygenase
GR_19	K04M3_RS22735	NO	WP_025767914.1	ATPase	COG0457,COG3899	K	AAA ATPase domain
GR_19	K04M3_RS22740	NO	WP_005373450.1	hypothetical protein	1N92S@1224,1SZR7@1236,2EB53@1,3355S@2	S	Domain of unknown function (DUF1842)
GR_19	K04M3_RS22745	NO	WP_086047494.1	FAD-binding protein	COG0277	C	FAD linked oxidase domain protein
GR_19	K04M3_RS22750	NO	WP_005373454.1	hypothetical protein	COG0277	C	FAD linked oxidase domain protein
GR_19	K04M3_RS22755	NO	WP_086047495.1	choloylglycine hydrolase	COG3049	M	Linear amide C-N hydrolases, choloylglycine hydrolase family
GR_1	K10K4_RS00925	NO	WP_086046446.1	diacylglycerol kinase	COG0818	M	Recycling of diacylglycerol produced during the turnover of membrane phospholipid
GR_1	K10K4_RS00930	NO	WP_086046447.1	3-deoxy-D-manno-octulosonic acid kinase	COG3642	H	Catalyzes the ATP-dependent phosphorylation of the 3- deoxy-D-manno-octulosonic acid (Kdo) residue in Kdo-lipid IV(A) at the 4-OH position
GR_1	K10K4_RS00935	NO	WP_086046448.1	dTDP-glucose 4,6-dehydratase	COG1088	M	Belongs to the NAD(P)-dependent epimerase dehydratase family. dTDP-glucose dehydratase subfamily
GR_1	K10K4_RS00940	NO	WP_086046449.1	glucose-1-phosphate thymidylyltransferase	COG1209	H	Catalyzes the formation of dTDP-glucose, from dTTP and glucose 1-phosphate, as well as its pyrophosphorolysis
GR_1	K10K4_RS00945	NO	WP_048625666.1	dTDP-6-deoxy-3,4-keto-hexulose isomerase	COG1898	M	WxcM-like, C-terminal
GR_1	K10K4_RS00950	NO	WP_047009430.1	N-acetyltransferase	COG0110	S	COG0110 Acetyltransferase (isoleucine patch superfamily)
GR_1	K10K4_RS00955	NO	WP_086046450.1	aminotransferase	COG0399	E	Belongs to the DegT DnrJ EryC1 family
GR_1	K10K4_RS00960	NO	WP_086046451.1	glycosyl transferase family 2	COG1215	M	Glycosyl transferase family 2
GR_1	K10K4_RS00965	NO	WP_086046452.1	hypothetical protein
GR_1	K10K4_RS00970	NO	WP_047009434.1	acylneuraminate cytidylyltransferase	COG1083	M	Cytidylyltransferase
GR_1	K10K4_RS00975	NO	WP_047009435.1	HAD family hydrolase	COG0546	S	Hydrolase
GR_1	K10K4_RS00980	NO	WP_047009436.1	pyruvate carboxyltransferase	COG0119	E	HMGL-like
GR_1	K10K4_RS00985	NO	WP_086046453.1	3-deoxy-D-manno-octulosonic acid transferase	COG1519	M	3-deoxy-D-manno-octulosonic-acid transferase
GR_1	K10K4_RS00990	NO	WP_005379458.1	lipopolysaccharide heptosyltransferase II	COG0859	M	ADP-heptose--LPS heptosyltransferase II
GR_1	K10K4_RS00995	NO	WP_086046454.1	glycosyltransferase	COG3306	M	Glycosyltransferase family 25 (LPS biosynthesis protein)
GR_1	K10K4_RS01000	NO	WP_086046455.1	lauroyl-Kdo(2)-lipid IV(A) myristoyltransferase	COG1560	M	Catalyzes the transfer of myristate from myristoyl-acyl carrier protein (ACP) to Kdo(2)-(lauroyl)-lipid IV(A) to form Kdo(2)-lipid A
GR_1	K10K4_RS01005	YES	WP_086046456.1	hypothetical protein	COG3306	M	Glycosyltransferase family 25 (LPS biosynthesis protein)
GR_1	K10K4_RS01010	YES	WP_086046457.1	hypothetical protein	COG3307	M	COG3307 Lipid A core - O-antigen ligase and related enzymes
GR_1	K10K4_RS01015	NO	WP_086046458.1	ADP-glyceromanno-heptose 6-epimerase	COG0451	GM	Catalyzes the interconversion between ADP-D-glycero- beta-D-manno-heptose and ADP-L-glycero-beta-D-manno-heptose via an epimerization at carbon 6 of the heptose
GR_1	K10K4_RS01020	NO	WP_086046459.1	hypothetical protein	COG4775	M	Exopolysaccharide biosynthesis protein YbjH
GR_1	K10K4_RS01025	YES	WP_086046460.1	YjbG polysaccharide synthesis-related protein	1NG4X@1224,1RZ19@1236,1XYIU@135623,29T7B@1,30EE4@2	S	Capsule biosynthesis GfcC
GR_1	K10K4_RS01030	YES	WP_025503634.1	YjbF family lipoprotein	1N1VT@1224,1RMP6@1236,1XXFZ@135623,28M8B@1,2ZAMG@2	S	Group 4 capsule polysaccharide lipoprotein gfcB, YjbF
GR_1	K10K4_RS01035	YES	WP_025503633.1	hypothetical protein	1N1VT@1224,1RMP6@1236,1XXFZ@135623,28M8B@1,2ZAMG@2	S	Group 4 capsule polysaccharide lipoprotein gfcB, YjbF
GR_1	K10K4_RS01040	NO	WP_086047115.1	wbfE protein	COG3637	M	Outer membrane protein beta-barrel domain
GR_1	K10K4_RS01045	NO	WP_086046461.1	OtnA protein	COG1596	M	Periplasmic protein involved in polysaccharide export
GR_1	K10K4_RS01050	YES	WP_086046462.1	LPS O-antigen length regulator	COG3765	M	Chain length determinant protein
GR_1	K10K4_RS01055	YES	WP_086046463.1	hypothetical protein	COG0151	F	phosphoribosylamine-glycine ligase activity
GR_1	K10K4_RS01060	YES	WP_086046464.1	hypothetical protein	COG0686	E	Alanine dehydrogenase/PNT, C-terminal domain
GR_1	K10K4_RS01065	YES	WP_086046465.1	polysaccharide biosynthesis protein	COG2244	S	Polysaccharide biosynthesis protein
GR_1	K10K4_RS01070	YES	WP_086047116.1	hypothetical protein	COG0438	M	glycosyl transferase group 1
GR_1	K10K4_RS01075	YES	WP_086046466.1	hypothetical protein	1NI7M@1224,1SI5T@1236,2EN1N@1,33FPU@2	S	EpsG family
GR_1	K10K4_RS01080	YES	WP_086046467.1	glycosyl transferase	COG0438	M	Glycosyl transferase 4-like
GR_1	K10K4_RS01085	YES	WP_086046468.1	hypothetical protein	COG0438	M	Glycosyl transferases group 1
GR_1	K10K4_RS01090	NO	WP_086046469.1	exopolysaccharide biosynthesis protein	COG2148	M	COG2148 Sugar transferases involved in lipopolysaccharide synthesis
GR_1	K10K4_RS01095	NO	WP_086046470.1	MBL fold hydrolase	COG1236	J	exonuclease of the beta-lactamase fold involved in RNA processing
GR_1	K10K4_RS01100	NO	WP_086046471.1	undecaprenyl-phosphate alpha-N-acetylglucosaminyl 1-phosphate transferase	COG0472	M	Catalyzes the transfer of the GlcNAc-1-phosphate moiety from UDP-GlcNAc onto the carrier lipid undecaprenyl phosphate (C55-P), yielding GlcNAc-pyrophosphoryl-undecaprenyl (GlcNAc-PP- C55)
GR_1	K10K4_RS01105	YES	WP_086046472.1	polysaccharide biosynthesis protein	COG2244	S	Polysaccharide biosynthesis protein
GR_1	K10K4_RS01110	YES	WP_086046473.1	hypothetical protein	COG0438	M	Glycosyl transferases group 1
GR_1	K10K4_RS01115	YES	WP_086046474.1	hypothetical protein	arCOG09256
GR_1	K10K4_RS01120	YES	WP_086046475.1	hypothetical protein	arCOG09256
GR_1	K10K4_RS01125	YES	WP_086046476.1	hypothetical protein	COG1216	S	Glycosyl transferase
GR_1	K10K4_RS01130	YES	WP_086046477.1	glycosyl transferase family 2	COG0463	M	COG0463 Glycosyltransferases involved in cell wall biogenesis
GR_2	K10K4_RS03030	NO	WP_005381685.1	GMP synthase (glutamine-hydrolyzing)	COG0518,COG0519	F	Catalyzes the synthesis of GMP from XMP
GR_2	K10K4_RS03035	YES	WP_086046548.1	integrase	COG0582	L	Belongs to the 'phage' integrase family
GR_2	K10K4_RS03040	YES	WP_020840144.1	hypothetical protein	COG0457	S	Domain of unknown function (DUF4365)
GR_2	K10K4_RS03045	YES	WP_086046549.1	transcriptional regulator
GR_2	K10K4_RS03050	YES	WP_025505671.1	AlpA family transcriptional regulator	COG3311	K	transcriptional regulator
GR_2	K10K4_RS03055	YES	WP_021822292.1	plasmid encoded RepA family protein	1RAPA@1224,1SFYE@1236,28MWI@1,2ZB3T@2	S	Plasmid encoded RepA protein
GR_2	K10K4_RS03060	YES	WP_025505673.1	conjugal transfer protein TrbJ	COG5314	U	Conjugal transfer
GR_2	K10K4_RS03065	YES	WP_050498103.1	entry exclusion lipoprotein TrbK
GR_2	K10K4_RS03070	YES	WP_086047121.1	P-type conjugative transfer protein TrbL	COG3846	U	Conjugal transfer protein
GR_2	K10K4_RS03075	YES	WP_086046550.1	reverse transcriptase	COG3344	L	Reverse transcriptase (RNA-dependent DNA polymerase)
GR_2	K10K4_RS03080	YES	WP_069486098.1	ATP-binding protein	COG3593	L	DNA synthesis involved in DNA repair
GR_2	K10K4_RS03085	YES	WP_062853952.1	hypothetical protein
GR_2	K10K4_RS03090	YES	WP_062853951.1	hypothetical protein	COG3600	K	Phage-associated protein
GR_2	K10K4_RS03095	YES	WP_062853950.1	hypothetical protein
GR_2	K10K4_RS03100	NO	WP_054730033.1	sodium:proton exchanger	COG1757	C	C4-dicarboxylate anaerobic carrier
GR_3	K10K4_RS06400	NO	WP_086046658.1	exodeoxyribonuclease I	COG2925	L	COG2925 Exonuclease I
GR_3	K10K4_RS06405	NO	WP_086046659.1	integrase	COG0582	L	Belongs to the 'phage' integrase family
GR_3	K10K4_RS06410	YES	WP_086046660.1	hypothetical protein	COG0582	L	Belongs to the 'phage' integrase family
GR_3	K10K4_RS06415	YES	WP_086046661.1	hypothetical protein
GR_3	K10K4_RS06420	YES	WP_086046662.1	hypothetical protein
GR_3	K10K4_RS06425	YES	WP_086046663.1	hypothetical protein	1N4EI@1224,2F8UM@1,3416M@2	Q	Taurine catabolism dioxygenase TauD, TfdA family
GR_3	K10K4_RS06430	YES	WP_086046664.1	hypothetical protein
GR_3	K10K4_RS06435	YES	WP_086046665.1	hypothetical protein
GR_3	K10K4_RS06440	YES	WP_086046666.1	hypothetical protein
GR_3	K10K4_RS06445	NO	WP_086046667.1	hypothetical protein
GR_3	K10K4_RS06450	NO	WP_025766807.1	hypothetical protein
GR_3	K10K4_RS06455	YES	WP_086046668.1	hypothetical protein	COG0272	L	BRCA1 C Terminus (BRCT) domain
GR_4	K10K4_RS07070	YES	WP_086047132.1	transcriptional regulator	COG1961	L	Recombinase
GR_4	K10K4_RS07075	YES	WP_086046708.1	hypothetical protein	COG1961	L	Recombinase
GR_4	K10K4_RS07080	YES	WP_086046709.1	hypothetical protein	COG1961	L	Recombinase
GR_4	K10K4_RS07085	YES	WP_086046710.1	hypothetical protein	COG1961	L	Recombinase
GR_4	K10K4_RS07090	YES	WP_086046711.1	hypothetical protein	COG1961	L	Recombinase
GR_4	K10K4_RS07095	YES	WP_086046712.1	resolvase	COG1961	L	COG1961 Site-specific recombinases, DNA invertase Pin homologs
GR_4	K10K4_RS07100	YES	WP_086046713.1	hypothetical protein	4QB2Z@10239,4QHWJ@10662,4QPYN@28883,4QWQN@35237	S	gp45 sliding clamp, C terminal
GR_4	K10K4_RS07105	YES	WP_086046714.1	hypothetical protein	4QB2Z@10239,4QHWJ@10662,4QPYN@28883,4QWQN@35237	S	gp45 sliding clamp, C terminal
GR_4	K10K4_RS07110	YES	WP_086046715.1	hypothetical protein	4QB2Z@10239,4QHWJ@10662,4QPYN@28883,4QWQN@35237	S	gp45 sliding clamp, C terminal
GR_4	K10K4_RS07115	YES	WP_086046716.1	hypothetical protein
GR_4	K10K4_RS07120	YES	WP_086046717.1	hypothetical protein
GR_4	K10K4_RS07125	YES	WP_016791685.1	hypothetical protein
GR_4	K10K4_RS07130	NO	WP_086046718.1	hypothetical protein
GR_4	K10K4_RS07135	YES	WP_086046719.1	hypothetical protein
GR_4	K10K4_RS07140	YES	WP_086055064.1	hypothetical protein
GR_4	K10K4_RS07145	YES	WP_086046721.1	hypothetical protein
GR_4	K10K4_RS07150	YES	WP_078580698.1	hypothetical protein
GR_4	K10K4_RS07155	YES	WP_086046722.1	hypothetical protein
GR_4	K10K4_RS07160	YES	WP_086046723.1	hypothetical protein
GR_4	K10K4_RS07165	YES	WP_086046724.1	hypothetical protein
GR_4	K10K4_RS07170	YES	WP_086046725.1	hypothetical protein
GR_4	K10K4_RS07175	YES	WP_086047133.1	hypothetical protein
GR_4	K10K4_RS07180	YES	WP_086046726.1	hypothetical protein
GR_4	K10K4_RS07185	YES	WP_086046727.1	hypothetical protein
GR_5	K10K4_RS08025	NO	WP_086048342.1	hypothetical protein	1N2J0@1224,1SBVC@1236,1XY4C@135623,2DN9C@1,32W8M@2	S	Phage related protein
GR_5	K10K4_RS08030	YES	WP_029826510.1	hypothetical protein
GR_5	K10K4_RS08035	NO	WP_080480184.1	phage replication protein	COG2946	L	Replication initiation factor
GR_5	K10K4_RS08040	NO	WP_017822035.1	hypothetical protein	1QK9E@1224,1TICW@1236,1XYW5@135623,2AWN0@1,31NIS@2	S	Protein of unknown function (DUF1293)
GR_5	K10K4_RS08045	YES	WP_015975174.1	hypothetical protein	4QAV9@10239,4QP4Q@10860,4QUKQ@29258	S	integral to membrane
GR_5	K10K4_RS08050	YES	WP_070363891.1	phage coat protein	4QAV9@10239,4QP4Q@10860,4QUKQ@29258	S	integral to membrane
GR_5	K10K4_RS08055	YES	WP_045091826.1	methyl-accepting chemotaxis protein
GR_5	K10K4_RS08060	NO	WP_017822026.1	VSK receptor	1NM75@1224,1SUNZ@1236,1Y1UP@135623,2CHQ6@1,33N6R@2	S	Protein of unknown function (DUF2523)
GR_5	K10K4_RS08065	NO	WP_045607620.1	assembly protein	COG4128	S	Zonular occludens toxin (Zot)
GR_5	K10K4_RS08070	YES	WP_045091503.1	hypothetical protein	COG4128	S	Zonular occludens toxin (Zot)
GR_5	K10K4_RS08075	YES	WP_025572405.1	hypothetical protein
GR_5	K10K4_RS08080	NO	WP_054730190.1	hypothetical protein
GR_6	K10K4_RS09170	NO	WP_086046821.1	DUF3265 domain-containing protein
GR_6	K10K4_RS09175	YES	WP_086047141.1	hypothetical protein	COG1403	V	HNH nucleases
GR_6	K10K4_RS09180	YES	WP_045397058.1	hypothetical protein	COG1403	V	HNH nucleases
GR_6	K10K4_RS09185	NO	WP_086046822.1	hypothetical protein
GR_6	K10K4_RS09190	NO	WP_086046823.1	DUF3265 domain-containing protein
GR_6	K10K4_RS09195	YES	WP_054730841.1	DUF2569 domain-containing protein	COG0697	EG	Protein of unknown function (DUF2569)
GR_6	K10K4_RS09200	YES	WP_086046824.1	hypothetical protein	COG0697	EG	Protein of unknown function (DUF2569)
GR_6	K10K4_RS09205	YES	WP_054730801.1	hypothetical protein	COG0697	EG	Protein of unknown function (DUF2569)
GR_6	K10K4_RS09210	YES	WP_054730804.1	hypothetical protein	COG4127	S	Restriction endonuclease
GR_6	K10K4_RS09215	NO	None	DUF3265 domain-containing protein
GR_6	K10K4_RS09220	NO	WP_086046825.1	DUF3265 domain-containing protein
GR_6	K10K4_RS09225	YES	WP_086046826.1	hypothetical protein	COG4127	S	Restriction endonuclease
GR_6	K10K4_RS09230	NO	WP_086047142.1	DUF3265 domain-containing protein
GR_6	K10K4_RS09235	YES	WP_050550131.1	IS30 family transposase	COG2826	L	other refs with uncharged polar side chains (S Ser or T Thr), and there are a few more such examples along the aa-chain (ex R Arg changed with H His)
GR_6	K10K4_RS09240	YES	WP_054730813.1	hypothetical protein	COG2826	L	other refs with uncharged polar side chains (S Ser or T Thr), and there are a few more such examples along the aa-chain (ex R Arg changed with H His)
GR_6	K10K4_RS09245	NO	WP_079765356.1	DUF3265 domain-containing protein
GR_6	K10K4_RS09250	YES	WP_086046827.1	integrase	COG0582	L	Belongs to the 'phage' integrase family
GR_6	K10K4_RS09255	YES	WP_086046828.1	hypothetical protein	COG0582	L	Belongs to the 'phage' integrase family
GR_6	K10K4_RS09260	NO	WP_086047143.1	hypothetical protein	COG0582	L	Belongs to the 'phage' integrase family
GR_6	K10K4_RS09265	YES	WP_086046829.1	integrase	COG4974	L	Phage integrase family
GR_6	K10K4_RS09270	NO	None	IS91 family transposase
GR_6	K10K4_RS09275	YES	WP_086046830.1	hypothetical protein	COG5001	T	Diguanylate cyclase
GR_6	K10K4_RS09280	YES	None	IS3 family transposase	COG2801	L	Transposase
GR_6	K10K4_RS09285	NO	None	IS110 family transposase
GR_6	K10K4_RS09290	YES	WP_086047144.1	transporter	COG2985	S	Predicted Permease Membrane Region
GR_6	K10K4_RS09295	YES	WP_086046831.1	glutamate decarboxylase	COG0076	E	Belongs to the group II decarboxylase family
GR_6	K10K4_RS09300	NO	WP_086046832.1	hypothetical protein
GR_6	K10K4_RS09305	YES	WP_086046833.1	magnesium and cobalt transport protein CorA	COG0598	P	Mediates influx of magnesium ions
GR_6	K10K4_RS09310	YES	WP_086047145.1	hypothetical protein	COG4775	M	Part of the outer membrane protein assembly complex, which is involved in assembly and insertion of beta-barrel proteins into the outer membrane
GR_6	K10K4_RS09315	YES	WP_086046834.1	calcium:proton antiporter	COG0387	P	Sodium calcium exchanger membrane
GR_6	K10K4_RS09320	YES	WP_086046835.1	hypothetical protein	COG0387	P	Sodium calcium exchanger membrane
GR_6	K10K4_RS09325	YES	WP_086046836.1	hypothetical protein	COG1226	P	Ion channel
GR_6	K10K4_RS09330	YES	WP_086046837.1	hypothetical protein	COG1538	MU	CyaE is necessary for transport of calmodulin-sensitive adenylate cyclase-hemolysin (cyclolysin)
GR_6	K10K4_RS09335	YES	WP_086046838.1	hypothetical protein	COG1289	S	Resistance protein
GR_6	K10K4_RS09340	YES	WP_086046839.1	multidrug transporter subunit MdtN	COG1566	V	HlyD membrane-fusion protein of T1SS
GR_6	K10K4_RS09345	YES	WP_086046840.1	hypothetical protein	1N7UH@1224,1SG5V@1236,2DNXZ@1,32ZQR@2	S	Uncharacterised protein family
GR_6	K10K4_RS09350	YES	WP_086047146.1	linear amide C-N hydrolase	COG3049	M	Hydrolase
GR_6	K10K4_RS09355	YES	WP_086046841.1	choloylglycine hydrolase	COG3049	M	PFAM Choloylglycine hydrolase
GR_6	K10K4_RS09360	YES	WP_086046842.1	aspartate-alanine antiporter	COG2985	U	Predicted Permease Membrane Region
GR_6	K10K4_RS09365	YES	WP_086046843.1	Na+/H+ antiporter	COG0025	P	Sodium/hydrogen exchanger family
GR_6	K10K4_RS09370	YES	WP_086046844.1	choloylglycine hydrolase	COG3049	M	PFAM Choloylglycine hydrolase
GR_6	K10K4_RS09375	NO	None	transposase
GR_6	K10K4_RS09380	NO	WP_086046845.1	hypothetical protein
GR_6	K10K4_RS09385	NO	None	IS66 family transposase
GR_6	K10K4_RS09390	YES	WP_086046846.1	dimethylsulfoxide reductase	COG3302	S	DMSO reductase anchor subunit (DmsC)
GR_6	K10K4_RS09395	YES	WP_086046847.1	dimethylsulfoxide reductase, chain B	COG0437	C	4Fe-4S dicluster domain
GR_6	K10K4_RS09400	YES	WP_086046848.1	dimethyl sulfoxide reductase subunit A	COG0243	C	Molybdopterin oxidoreductase Fe4S4 domain
GR_6	K10K4_RS09405	YES	WP_086046849.1	dimethylsulfoxide reductase	COG3381	S	Nitrate reductase delta subunit
GR_6	K10K4_RS09410	YES	WP_086046850.1	ferredoxin-type protein NapF	COG1145	C	4Fe-4S binding domain
GR_6	K10K4_RS09415	YES	WP_086046851.1	hybrid sensor histidine kinase/response regulator	COG0642	T	His Kinase A (phospho-acceptor) domain
GR_6	K10K4_RS09420	YES	WP_086046852.1	hypothetical protein	COG0642	T	His Kinase A (phospho-acceptor) domain
GR_6	K10K4_RS09425	NO	WP_045545245.1	transcriptional regulator	COG1396	K	Helix-turn-helix XRE-family like proteins
GR_6	K10K4_RS09430	NO	WP_086046853.1	hypothetical protein
GR_6	K10K4_RS09435	NO	WP_045545244.1	transcriptional regulator	COG3311	K	Transcriptional regulator
GR_6	K10K4_RS09440	YES	WP_086046854.1	chromosome segregation ATPase	COG3311	K	Transcriptional regulator
GR_6	K10K4_RS09445	YES	WP_086046855.1	relaxase	COG3843	U	Relaxase/Mobilisation nuclease domain
GR_6	K10K4_RS09450	NO	None	hypothetical protein
GR_6	K10K4_RS09455	NO	None	transcriptional regulator
GR_6	K10K4_RS09460	YES	None	hypothetical protein	COG0477	EGP	Major facilitator Superfamily
GR_6	K10K4_RS09465	YES	WP_086046856.1	hypothetical protein	COG2207	K	PFAM helix-turn-helix- domain containing protein, AraC type
GR_6	K10K4_RS09470	NO	None	hypothetical protein
GR_6	K10K4_RS09475	YES	WP_086046857.1	C4-dicarboxylate ABC transporter	COG1275	P	Voltage-dependent anion channel
GR_6	K10K4_RS09480	YES	WP_086046858.1	alkylhydroperoxidase	COG0599	S	Carboxymuconolactone decarboxylase family
GR_6	K10K4_RS09485	YES	WP_086046859.1	LuxR family transcriptional regulator	COG2259	S	DoxX
GR_6	K10K4_RS09490	YES	WP_086046860.1	hypothetical protein	COG3477	S	response to acidic pH
GR_6	K10K4_RS09495	YES	WP_086046861.1	hypothetical protein	COG0784,COG2200	T	Putative diguanylate phosphodiesterase
GR_6	K10K4_RS09500	YES	WP_086046862.1	hypothetical protein	COG2197	K	helix_turn_helix, Lux Regulon
GR_6	K10K4_RS09505	YES	WP_086046863.1	hypothetical protein	COG3121	M	Pili and flagellar-assembly chaperone, PapD N-terminal domain
GR_6	K10K4_RS09510	YES	WP_086046864.1	hypothetical protein	1R4XB@1224,1RNFY@1236,28J32@1,2Z8ZC@2	S	Part of the ecpRABCDE operon, which encodes the E.coli common pilus (ECP). ECP is found in both commensal and pathogenic strains and plays a dual role in early-stage biofilm development and host cell recognition. Tip pilus adhesin, which is required for assembly of EcpA into fibers (By similarity)
GR_6	K10K4_RS09515	YES	WP_086046865.1	invasin
GR_6	K10K4_RS09520	YES	WP_086046866.1	hypothetical protein	COG5492	N	Bacterial Ig-like domain 2
GR_6	K10K4_RS09525	YES	WP_086046867.1	hypothetical protein	COG2885,COG3637	M	Belongs to the ompA family
GR_6	K10K4_RS09530	YES	WP_086046868.1	hypothetical protein
GR_6	K10K4_RS09535	YES	WP_086046869.1	hypothetical protein	COG3121	NU	Chaperone
GR_6	K10K4_RS09540	YES	WP_086046870.1	hypothetical protein	COG3188	NU	E-set like domain
GR_6	K10K4_RS09545	YES	WP_086046871.1	hypothetical protein	COG3188	NU	E-set like domain
GR_6	K10K4_RS09550	YES	WP_086046872.1	hypothetical protein	COG3188	NU	E-set like domain
GR_6	K10K4_RS09555	YES	WP_086046873.1	hypothetical protein	COG3188	NU	E-set like domain
GR_6	K10K4_RS09560	NO	None	hypothetical protein
GR_6	K10K4_RS09565	YES	WP_086046874.1	hypothetical protein
GR_6	K10K4_RS09570	YES	WP_086046875.1	1,4-beta-D-glucan glucohydrolase	COG1472	G	Belongs to the glycosyl hydrolase 3 family
GR_6	K10K4_RS09575	YES	None	IS5/IS1182 family transposase	COG3039	L	User locus_tag
GR_6	K10K4_RS09580	YES	WP_086046876.1	hypothetical protein	COG0642,COG2205	T	PhoQ Sensor
GR_6	K10K4_RS09585	YES	WP_086046877.1	DNA-binding response regulator	COG2197	K	helix_turn_helix, Lux Regulon
GR_6	K10K4_RS09590	YES	WP_086046878.1	hypothetical protein	COG2197	K	helix_turn_helix, Lux Regulon
GR_6	K10K4_RS09595	NO	None	IS5/IS1182 family transposase
GR_6	K10K4_RS09600	YES	WP_086047147.1	transcriptional regulator	COG2916	K	Domain in histone-like proteins of HNS family
GR_6	K10K4_RS09605	YES	WP_086046879.1	AsnC family transcriptional regulator	COG1522	K	helix_turn_helix ASNC type
GR_6	K10K4_RS09610	NO	None	IS5/IS1182 family transposase
GR_6	K10K4_RS09615	YES	WP_017635408.1	hypothetical protein
GR_6	K10K4_RS09620	YES	None	hypothetical protein
GR_6	K10K4_RS09625	NO	WP_080996130.1	hypothetical protein
GR_6	K10K4_RS09630	YES	WP_054577321.1	hypothetical protein
GR_6	K10K4_RS09635	NO	WP_086047148.1	DUF3265 domain-containing protein
GR_6	K10K4_RS09640	YES	WP_050550131.1	IS30 family transposase	COG2826	L	other refs with uncharged polar side chains (S Ser or T Thr), and there are a few more such examples along the aa-chain (ex R Arg changed with H His)
GR_6	K10K4_RS09645	YES	WP_086046880.1	hypothetical protein	1N7TK@1224,1ST02@1236,1XZVB@135623,2B79J@1,320CA@2	S	Protein of unknown function (DUF1643)
GR_6	K10K4_RS09650	YES	None	fructose 1,6-bisphosphatase
GR_6	K10K4_RS09655	NO	WP_081008312.1	DUF3265 domain-containing protein
GR_6	K10K4_RS09660	NO	WP_005535745.1	cysteine hydrolase	COG1335	Q	COG1335 Amidases related to nicotinamidase
GR_6	K10K4_RS09665	YES	WP_017633499.1	hypothetical protein	COG1335	Q	COG1335 Amidases related to nicotinamidase
GR_6	K10K4_RS09670	NO	WP_080573844.1	hypothetical protein
GR_6	K10K4_RS09675	YES	WP_086046881.1	energy transducer TonB	COG0810,COG4219	U	Interacts with outer membrane receptor proteins that carry out high-affinity binding and energy dependent uptake into the periplasmic space of specific substrates. It could act to transduce energy from the cytoplasmic membrane to specific energy- requiring processes in the outer membrane, resulting in the release into the periplasm of ligands bound by these outer membrane proteins
GR_6	K10K4_RS09680	NO	WP_086046882.1	DUF3265 domain-containing protein
GR_6	K10K4_RS09685	YES	WP_086046883.1	hypothetical protein
GR_6	K10K4_RS09690	YES	WP_054730956.1	hypothetical protein
GR_6	K10K4_RS09695	YES	WP_086046884.1	hypothetical protein
GR_6	K10K4_RS09700	NO	WP_081334108.1	hypothetical protein
GR_6	K10K4_RS09705	NO	WP_086046885.1	N-acetyltransferase	COG0454,COG0456	K	Acetyltransferase (GNAT) domain
GR_6	K10K4_RS09710	NO	WP_080300716.1	hypothetical protein
GR_6	K10K4_RS09715	YES	WP_086046886.1	hypothetical protein
GR_6	K10K4_RS09720	NO	WP_086046887.1	DUF3265 domain-containing protein
GR_6	K10K4_RS09725	NO	WP_045616264.1	hypothetical protein
GR_6	K10K4_RS09730	NO	WP_080765045.1	hypothetical protein
GR_6	K10K4_RS09735	NO	WP_086046888.1	DUF3265 domain-containing protein
GR_6	K10K4_RS09740	YES	WP_086046889.1	hypothetical protein
GR_6	K10K4_RS09745	NO	WP_086028248.1	DUF3265 domain-containing protein
GR_6	K10K4_RS09750	NO	WP_017188030.1	hypothetical protein
GR_6	K10K4_RS09755	NO	WP_005377029.1	hypothetical protein
GR_6	K10K4_RS09760	NO	WP_086046890.1	DUF3265 domain-containing protein
GR_6	K10K4_RS09765	YES	WP_086046891.1	hypothetical protein
GR_6	K10K4_RS09770	YES	WP_025625190.1	DUF2132 domain-containing protein	COG4628	S	DNA-binding protein VF530
GR_6	K10K4_RS09775	NO	WP_086046892.1	hypothetical protein	COG3575	S	Nucleotidyltransferase
GR_6	K10K4_RS09780	NO	WP_086046893.1	DUF3265 domain-containing protein
GR_6	K10K4_RS09785	YES	WP_086046894.1	hypothetical protein	COG2810	L	Type I restriction enzyme R protein N terminus (HSDR_N)
GR_6	K10K4_RS09790	NO	WP_086046895.1	DUF3265 domain-containing protein
GR_6	K10K4_RS09795	NO	WP_086046896.1	hypothetical protein
GR_6	K10K4_RS09800	NO	WP_078535048.1	hypothetical protein
GR_6	K10K4_RS09805	NO	WP_086046897.1	integrase	COG0582	L	Belongs to the 'phage' integrase family
GR_6	K10K4_RS09810	NO	WP_054574728.1	hypothetical protein	1R8TD@1224,1S0VX@1236,1XWZE@135623,2AQ2U@1,31F7Z@2	S	Protein of unknown function (DUF2947)
GR_6	K10K4_RS09815	NO	WP_005376917.1	phosphohydrolase	COG1896	S	hydrolases of HD superfamily
GR_7	K10K4_RS11740	NO	WP_086046959.1	thioredoxin-dependent thiol peroxidase	COG1225	O	COG1225 Peroxiredoxin
GR_7	K10K4_RS11745	YES	WP_086046960.1	integrase	COG4974	L	Belongs to the 'phage' integrase family
GR_7	K10K4_RS11750	YES	WP_086046961.1	hypothetical protein
GR_7	K10K4_RS11755	YES	WP_086046962.1	integrase	COG0582	L	viral genome integration into host DNA
GR_7	K10K4_RS11760	YES	WP_086046963.1	bacterioferritin comigratory protein
GR_7	K10K4_RS11765	YES	WP_086046964.1	thioredoxin-dependent thiol peroxidase	COG1225	O	COG1225 Peroxiredoxin
GR_7	K10K4_RS11770	YES	WP_086046965.1	resolvase	COG1961	L	Resolvase, N terminal domain
GR_7	K10K4_RS11775	NO	None	transcriptional regulator
GR_7	K10K4_RS11780	NO	None	fumarate reductase (quinol) flavoprotein subunit
GR_7	K10K4_RS11785	YES	WP_086046966.1	peptidase C39	COG2274	V	abc transporter
GR_7	K10K4_RS11790	YES	WP_069546416.1	hypothetical protein	COG0845	M	HlyD family secretion protein
GR_7	K10K4_RS11795	YES	WP_086047154.1	radical SAM protein	COG0535	S	Radical SAM superfamily
GR_7	K10K4_RS11800	YES	WP_069546414.1	hypothetical protein	COG0535	S	Radical SAM superfamily
GR_7	K10K4_RS11805	YES	WP_069546413.1	hypothetical protein	COG0535	S	Radical SAM superfamily
GR_7	K10K4_RS11810	YES	WP_069546412.1	chitin synthase	COG1215	M	Glycosyl transferase family group 2
GR_7	K10K4_RS11815	YES	WP_086046967.1	MchC protein	COG0397	S	Uncharacterized ACR, YdiU/UPF0061 family
GR_7	K10K4_RS11820	YES	WP_069546446.1	toxin-activating lysine-acyltransferase
GR_7	K10K4_RS11825	NO	None	hypothetical protein
GR_7	K10K4_RS11830	YES	WP_086046968.1	hypothetical protein
GR_7	K10K4_RS11835	YES	WP_086046969.1	hypothetical protein	1QKJU@1224,1TIQ2@1236,1XZFW@135623,2AWYH@1,31NW8@2	L	Bacterial regulatory protein, Fis family
GR_7	K10K4_RS11840	YES	WP_086046970.1	hypothetical protein	COG3950	S	AAA ATPase domain
GR_7	K10K4_RS11845	YES	WP_069522896.1	hypothetical protein	COG0210	L	DNA helicase
GR_7	K10K4_RS11850	YES	WP_029844913.1	ATP-binding protein	COG3950	S	AAA ATPase domain
GR_7	K10K4_RS11855	YES	WP_086046971.1	hypothetical protein	COG1403	V	HNH endonuclease
GR_7	K10K4_RS11860	YES	WP_086046972.1	hybrid sensor histidine kinase/response regulator	COG0642	T	His Kinase A (phospho-acceptor) domain
GR_7	K10K4_RS11865	NO	None	IS3 family transposase
GR_7	K10K4_RS11870	NO	WP_005379019.1	cold-shock protein	COG1278	K	COG1278 Cold shock proteins
GR_7	K10K4_RS11875	NO	WP_005379017.1	hypothetical protein
GR_7	K10K4_RS11880	NO	WP_078580915.1	hypothetical protein
GR_7	K10K4_RS11885	YES	WP_086013888.1	hypothetical protein
GR_7	K10K4_RS11890	NO	WP_005379008.1	cold-shock protein	COG1278	K	Cold shock protein domain
GR_7	K10K4_RS11895	YES	WP_086046973.1	integrase	COG0582	L	Integrase
GR_7	K10K4_RS11900	YES	WP_086046974.1	HflK protein	COG0330	O	HflC and HflK could encode or regulate a protease
GR_7	K10K4_RS11905	YES	WP_024703481.1	protease modulator HflC	COG0330	O	HflC and HflK could regulate a protease
GR_7	K10K4_RS11910	YES	WP_086046975.1	Na+/H+ antiporter NhaA	COG3004	P	) H( ) antiporter that extrudes sodium in exchange for external protons
GR_7	K10K4_RS11915	YES	WP_086046976.1	aconitate hydratase 1	COG1048	C	Catalyzes the isomerization of citrate to isocitrate via cis-aconitate
GR_7	K10K4_RS11920	YES	WP_005378997.1	cold-shock protein	COG1278	K	Cold shock
GR_7	K10K4_RS11925	YES	WP_005378993.1	hypothetical protein
GR_8	K10K4_RS12325	YES	WP_086046982.1	hypothetical protein
GR_8	K10K4_RS12330	YES	WP_086046983.1	hypothetical protein	COG0582	L	viral genome integration into host DNA
GR_8	K10K4_RS12335	YES	WP_085344067.1	hypothetical protein
GR_8	K10K4_RS12340	YES	WP_086046984.1	integrase	COG4974	L	Phage Integrase Family
GR_8	K10K4_RS12345	YES	WP_086046985.1	DNA polymerase IV	COG0389	L	Poorly processive, error-prone DNA polymerase involved in untargeted mutagenesis. Copies undamaged DNA at stalled replication forks, which arise in vivo from mismatched or misaligned primer ends. These misaligned primers can be extended by PolIV. Exhibits no 3'-5' exonuclease (proofreading) activity. May be involved in translesional synthesis, in conjunction with the beta clamp from PolIII
GR_8	K10K4_RS12350	NO	None	transcriptional regulator
GR_8	K10K4_RS12355	YES	WP_086046986.1	hypothetical protein
GR_8	K10K4_RS12360	YES	WP_086046987.1	hypothetical protein
GR_8	K10K4_RS12365	YES	WP_086046988.1	hypothetical protein	COG4104	S	PAAR repeat-containing protein
GR_8	K10K4_RS12370	YES	WP_078558836.1	hypothetical protein	COG1479	S	Protein of unknown function DUF262
GR_8	K10K4_RS12375	NO	None	hypothetical protein
GR_8	K10K4_RS12380	YES	WP_078558838.1	hypothetical protein
GR_8	K10K4_RS12385	YES	WP_086046989.1	hypothetical protein
GR_8	K10K4_RS12390	YES	WP_017821094.1	hypothetical protein
GR_8	K10K4_RS12395	YES	WP_086046990.1	hypothetical protein	COG4104	S	PAAR repeat-containing protein
GR_8	K10K4_RS12400	YES	WP_086046991.1	patatin	COG3621	S	PFAM Patatin-like phospholipase
GR_8	K10K4_RS12405	YES	WP_023624321.1	hypothetical protein
GR_8	K10K4_RS12410	YES	WP_086046992.1	hypothetical protein	COG0476	H	ThiF family
GR_8	K10K4_RS12415	YES	WP_023624319.1	peptidase	COG1310	S	Prokaryotic homologs of the JAB domain
GR_8	K10K4_RS12420	YES	WP_086046993.1	diguanylate cyclase	COG1061	L	Type III restriction enzyme, res subunit
GR_8	K10K4_RS12425	YES	WP_023624318.1	hypothetical protein
GR_8	K10K4_RS12430	YES	WP_078558833.1	transcriptional regulator	COG1396	K	Helix-turn-helix
GR_8	K10K4_RS12435	YES	WP_054579191.1	sodium-independent anion transporter	COG0659	P	COG0659 Sulfate permease and related transporters (MFS superfamily)
GR_8	K10K4_RS12440	YES	WP_086046994.1	universal stress protein UspA	COG0589	T	Universal stress protein family
GR_8	K10K4_RS12445	YES	WP_085344734.1	GNAT family N-acetyltransferase	COG0454,COG0456	K	Acetyltransferase (GNAT) domain
GR_8	K10K4_RS12450	YES	WP_054390489.1	hypothetical protein
GR_8	K10K4_RS12455	YES	WP_086046995.1	hypothetical protein	1P7PU@1224,1SUQ9@1236,1XU6E@135623,2B0RV@1,2ZXQR@2	S	Protein of unknown function (DUF2913)
GR_8	K10K4_RS12460	YES	WP_086046996.1	hypothetical protein	2EFSM@1,339IM@2	S	Protein of unknown function (DUF4238)
GR_8	K10K4_RS12465	NO	WP_086046997.1	DUF3265 domain-containing protein
GR_8	K10K4_RS12470	NO	WP_086046998.1	hypothetical protein
GR_8	K10K4_RS12475	YES	WP_086047156.1	hypothetical protein
GR_9	K10K4_RS12710	NO	None	IS3 family transposase
GR_9	K10K4_RS12715	YES	WP_054728388.1	HNH endonuclease	COG3440	V	regulation of methylation-dependent chromatin silencing
GR_9	K10K4_RS12720	YES	WP_054728385.1	DNA (cytosine-5-)-methyltransferase	COG0270	L	C-5 cytosine-specific DNA methylase
GR_9	K10K4_RS12725	YES	WP_054728382.1	DNA (cytosine-5-)-methyltransferase	COG0270	L	cytosine-specific methyltransferase
