# Supplementary material for: Genomic variation among closely related Vibrio alginolyticus strains is located on mobile genetic elements
Source: BMC Genomics. 2020 May 11;21:354. doi: 10.1186/s12864-020-6735-5 (PMC7216594; doi:10.1186/s12864-020-6735-5)
Supplement: Supplementary file 4 — Additional file 4: Table S4. Functional annotation of Kiel specific gene clusters (core genome [C], accessory genes [A], singletons [S], i.e. gene cluster which was only found within the Kiel alginolyticus ecotype with the resulting COG assignments. [file 12864_2020_6735_MOESM4_ESM.txt]

Strain	Locus_Taq	COG_Family	COG_Main_Category	core/accessory/singleton	Replicon
K01M1_chromosome1	K01M1_05920	S	P	C	CR1
K01M1_chromosome1	K01M1_05950	S	P	C	CR1
K01M1_chromosome1	K01M1_05990	L	ISP	C	CR1
K01M1_chromosome1	K01M1_06010	L	ISP	C	CR1
K01M1_chromosome1	K01M1_06020	NA	NA	C	CR1
K01M1_chromosome1	K01M1_06030	K	ISP	C	CR1
K01M1_chromosome1	K01M1_10210	KL	ISP	C	CR1
K01M1_chromosome1	K01M1_17970	M	CPS	C	CR1
K01M1_chromosome1	K01M1_18050	NA	NA	C	CR1
K01M1_chromosome1	K01M1_18070	S	P	C	CR1
K01M1_chromosome1	K01M1_18150	S	P	C	CR1
K01M1_chromosome1	K01M1_18380	P	M	C	CR1
K01M1_chromosome1	K01M1_18390	P	M	C	CR1
K01M1_chromosome1	K01M1_24250	S	P	C	CR1
K01M1_chromosome1	K01M1_24840	L	ISP	C	CR1
K01M1_chromosome1	K01M1_00940	K	ISP	C	CR1
K01M1_chromosome1	K01M1_01940	M	CPS	C	CR1
K01M1_chromosome1	K01M1_01980	S	P	C	CR1
K01M1_chromosome1	K01M1_02050	E	M	C	CR1
K01M1_chromosome1	K01M1_02060	S	P	C	CR1
K01M1_chromosome1	K01M1_02070	M	CPS	C	CR1
K01M1_chromosome1	K01M1_02080	S	P	C	CR1
K01M1_chromosome1	K01M1_02090	M	CPS	C	CR1
K01M1_chromosome1	K01M1_02100	M	CPS	C	CR1
K01M1_chromosome1	K01M1_02140	S	P	C	CR1
K01M1_chromosome1	K01M1_02170	NA	NA	C	CR1
K01M1_chromosome1	K01M1_02180	S	P	C	CR1
K01M1_chromosome1	K01M1_02190	M	CPS	C	CR1
K01M1_chromosome1	K01M1_02200	S	P	C	CR1
K01M1_chromosome1	K01M1_02330	NA	NA	C	CR1
K01M1_chromosome1	K01M1_02540	NA	NA	C	CR1
K01M1_chromosome1	K01M1_02580	D	CPS	C	CR1
K01M1_chromosome1	K01M1_03030	S	P	C	CR1
K01M1_chromosome1	K01M1_03060	V	CPS	C	CR1
K01M1_chromosome1	K01M1_03070	P	M	C	CR1
K01M1_chromosome1	K01M1_03080	P	M	C	CR1
K01M1_chromosome1	K01M1_03120	M	CPS	C	CR1
K01M1_chromosome1	K01M1_03150	S	P	C	CR1
K01M1_chromosome1	K01M1_04840	K	ISP	C	CR1
K01M1_chromosome1	K01M1_05930	NA	NA	C	CR1
K01M1_chromosome1	K01M1_05940	K	ISP	C	CR1
K01M1_chromosome1	K01M1_05960	U	CPS	C	CR1
K01M1_chromosome1	K01M1_05970	NA	NA	C	CR1
K01M1_chromosome1	K01M1_06000	L	ISP	C	CR1
K01M1_chromosome1	K01M1_06040	NA	NA	C	CR1
K01M1_chromosome1	K01M1_06300	O	CPS	C	CR1
K01M1_chromosome1	K01M1_08060	G	M	C	CR1
K01M1_chromosome1	K01M1_08790	NA	NA	C	CR1
K01M1_chromosome1	K01M1_08980	Q	M	C	CR1
K01M1_chromosome1	K01M1_09230	P	M	C	CR1
K01M1_chromosome1	K01M1_12130	O	CPS	C	CR1
K01M1_chromosome1	K01M1_12810	L	ISP	C	CR1
K01M1_chromosome1	K01M1_12820	NA	NA	C	CR1
K01M1_chromosome1	K01M1_12830	NA	NA	C	CR1
K01M1_chromosome1	K01M1_12840	Q	M	C	CR1
K01M1_chromosome1	K01M1_12850	NA	NA	C	CR1
K01M1_chromosome1	K01M1_12860	NA	NA	C	CR1
K01M1_chromosome1	K01M1_12870	NA	NA	C	CR1
K01M1_chromosome1	K01M1_12880	NA	NA	C	CR1
K01M1_chromosome1	K01M1_12910	L	ISP	C	CR1
K01M1_chromosome1	K01M1_12920	K	ISP	C	CR1
K01M1_chromosome1	K01M1_12930	K	ISP	C	CR1
K01M1_chromosome1	K01M1_12950	S	P	C	CR1
K01M1_chromosome1	K01M1_12990	S	P	C	CR1
K01M1_chromosome1	K01M1_13000	NA	NA	C	CR1
K01M1_chromosome1	K01M1_13010	NA	NA	C	CR1
K01M1_chromosome1	K01M1_13150	N	CPS	C	CR1
K01M1_chromosome1	K01M1_13160	N	CPS	C	CR1
K01M1_chromosome1	K01M1_13170	N	CPS	C	CR1
K01M1_chromosome1	K01M1_13180	D	CPS	C	CR1
K01M1_chromosome1	K01M1_13190	NA	NA	C	CR1
K01M1_chromosome1	K01M1_13200	E	M	C	CR1
K01M1_chromosome1	K01M1_13210	E	M	C	CR1
K01M1_chromosome1	K01M1_13220	S	P	C	CR1
K01M1_chromosome1	K01M1_13230	NA	NA	C	CR1
K01M1_chromosome1	K01M1_13240	S	P	C	CR1
K01M1_chromosome1	K01M1_13250	S	P	C	CR1
K01M1_chromosome1	K01M1_14130	L	ISP	C	CR1
K01M1_chromosome1	K01M1_14140	L	ISP	C	CR1
K01M1_chromosome1	K01M1_14150	L	ISP	C	CR1
K01M1_chromosome1	K01M1_14160	L	ISP	C	CR1
K01M1_chromosome1	K01M1_14170	L	ISP	C	CR1
K01M1_chromosome1	K01M1_14180	L	ISP	C	CR1
K01M1_chromosome1	K01M1_14190	L	ISP	C	CR1
K01M1_chromosome1	K01M1_14200	S	P	C	CR1
K01M1_chromosome1	K01M1_14210	S	P	C	CR1
K01M1_chromosome1	K01M1_14220	S	P	C	CR1
K01M1_chromosome1	K01M1_05910	L	ISP	C	CR1
K01M1_chromosome1	K01M1_14230	NA	NA	C	CR1
K01M1_chromosome1	K01M1_14240	NA	NA	C	CR1
K01M1_chromosome1	K01M1_14250	NA	NA	C	CR1
K01M1_chromosome1	K01M1_14260	NA	NA	C	CR1
K01M1_chromosome1	K01M1_14270	NA	NA	C	CR1
K01M1_chromosome1	K01M1_14280	NA	NA	C	CR1
K01M1_chromosome1	K01M1_14290	NA	NA	C	CR1
K01M1_chromosome1	K01M1_14300	NA	NA	C	CR1
K01M1_chromosome1	K01M1_14310	NA	NA	C	CR1
K01M1_chromosome1	K01M1_14320	NA	NA	C	CR1
K01M1_chromosome1	K01M1_14330	NA	NA	C	CR1
K01M1_chromosome1	K01M1_14340	NA	NA	C	CR1
K01M1_chromosome1	K01M1_14350	NA	NA	C	CR1
K01M1_chromosome1	K01M1_14360	NA	NA	C	CR1
K01M1_chromosome1	K01M1_15150	NA	NA	C	CR1
K01M1_chromosome1	K01M1_15400	T	CPS	C	CR1
K01M1_chromosome1	K01M1_15680	S	P	C	CR1
K01M1_chromosome1	K01M1_15820	NA	NA	C	CR1
K01M1_chromosome1	K01M1_16720	S	P	C	CR1
K01M1_chromosome1	K01M1_17710	NA	NA	C	CR1
K01M1_chromosome1	K01M1_17720	NA	NA	C	CR1
K01M1_chromosome1	K01M1_17920	S	P	C	CR1
K01M1_chromosome1	K01M1_17930	S	P	C	CR1
K01M1_chromosome1	K01M1_17990	S	P	C	CR1
K01M1_chromosome1	K01M1_18000	K	ISP	C	CR1
K01M1_chromosome1	K01M1_18040	NA	NA	C	CR1
K01M1_chromosome1	K01M1_18080	S	P	C	CR1
K01M1_chromosome1	K01M1_18090	S	P	C	CR1
K01M1_chromosome1	K01M1_18100	NA	NA	C	CR1
K01M1_chromosome1	K01M1_18160	V	CPS	C	CR1
K01M1_chromosome1	K01M1_18170	V	CPS	C	CR1
K01M1_chromosome1	K01M1_18180	EG	M	C	CR1
K01M1_chromosome1	K01M1_18200	EG	M	C	CR1
K01M1_chromosome1	K01M1_18210	S	P	C	CR1
K01M1_chromosome1	K01M1_18220	S	P	C	CR1
K01M1_chromosome1	K01M1_18230	S	P	C	CR1
K01M1_chromosome1	K01M1_18250	L	ISP	C	CR1
K01M1_chromosome1	K01M1_18260	L	ISP	C	CR1
K01M1_chromosome1	K01M1_18270	L	ISP	C	CR1
K01M1_chromosome1	K01M1_18290	L	ISP	C	CR1
K01M1_chromosome1	K01M1_18300	S	P	C	CR1
K01M1_chromosome1	K01M1_18310	S	P	C	CR1
K01M1_chromosome1	K01M1_18330	L	ISP	C	CR1
K01M1_chromosome1	K01M1_18340	S	P	C	CR1
K01M1_chromosome1	K01M1_18350	E	M	C	CR1
K01M1_chromosome1	K01M1_18360	P	M	C	CR1
K01M1_chromosome1	K01M1_18370	M	CPS	C	CR1
K01M1_chromosome1	K01M1_18400	P	M	C	CR1
K01M1_chromosome1	K01M1_18410	MU	CPS	C	CR1
K01M1_chromosome1	K01M1_18420	S	P	C	CR1
K01M1_chromosome1	K01M1_18430	V	CPS	C	CR1
K01M1_chromosome1	K01M1_18440	S	P	C	CR1
K01M1_chromosome1	K01M1_18450	M	CPS	C	CR1
K01M1_chromosome1	K01M1_18460	M	CPS	C	CR1
K01M1_chromosome1	K01M1_18470	U	CPS	C	CR1
K01M1_chromosome1	K01M1_18480	P	M	C	CR1
K01M1_chromosome1	K01M1_18490	M	CPS	C	CR1
K01M1_chromosome1	K01M1_18500	L	ISP	C	CR1
K01M1_chromosome1	K01M1_18510	L	ISP	C	CR1
K01M1_chromosome1	K01M1_18520	S	P	C	CR1
K01M1_chromosome1	K01M1_18530	C	M	C	CR1
K01M1_chromosome1	K01M1_18540	C	M	C	CR1
K01M1_chromosome1	K01M1_18550	S	P	C	CR1
K01M1_chromosome1	K01M1_18560	C	M	C	CR1
K01M1_chromosome1	K01M1_18570	T	CPS	C	CR1
K01M1_chromosome1	K01M1_18620	K	ISP	C	CR1
K01M1_chromosome1	K01M1_18630	U	CPS	C	CR1
K01M1_chromosome1	K01M1_18640	EGP	M	C	CR1
K01M1_chromosome1	K01M1_18650	K	ISP	C	CR1
K01M1_chromosome1	K01M1_18680	P	M	C	CR1
K01M1_chromosome1	K01M1_18690	S	P	C	CR1
K01M1_chromosome1	K01M1_18700	S	P	C	CR1
K01M1_chromosome1	K01M1_18710	S	P	C	CR1
K01M1_chromosome1	K01M1_18720	T	CPS	C	CR1
K01M1_chromosome1	K01M1_18730	K	ISP	C	CR1
K01M1_chromosome1	K01M1_18740	K	ISP	C	CR1
K01M1_chromosome1	K01M1_18750	M	CPS	C	CR1
K01M1_chromosome1	K01M1_18760	S	P	C	CR1
K01M1_chromosome1	K01M1_18770	NA	NA	C	CR1
K01M1_chromosome1	K01M1_18780	N	CPS	C	CR1
K01M1_chromosome1	K01M1_18790	M	CPS	C	CR1
K01M1_chromosome1	K01M1_18800	NA	NA	C	CR1
K01M1_chromosome1	K01M1_18810	NU	CPS	C	CR1
K01M1_chromosome1	K01M1_18820	NU	CPS	C	CR1
K01M1_chromosome1	K01M1_18830	NU	CPS	C	CR1
K01M1_chromosome1	K01M1_18840	NU	CPS	C	CR1
K01M1_chromosome1	K01M1_18850	NU	CPS	C	CR1
K01M1_chromosome1	K01M1_18860	NA	NA	C	CR1
K01M1_chromosome1	K01M1_18870	G	M	C	CR1
K01M1_chromosome1	K01M1_18890	T	CPS	C	CR1
K01M1_chromosome1	K01M1_18900	K	ISP	C	CR1
K01M1_chromosome1	K01M1_18910	K	ISP	C	CR1
K01M1_chromosome1	K01M1_18930	K	ISP	C	CR1
K01M1_chromosome1	K01M1_18940	K	ISP	C	CR1
K01M1_chromosome1	K01M1_18960	NA	NA	C	CR1
K01M1_chromosome1	K01M1_18970	NA	NA	C	CR1
K01M1_chromosome1	K01M1_18980	NA	NA	C	CR1
K01M1_chromosome1	K01M1_19000	S	P	C	CR1
K01M1_chromosome1	K01M1_19010	NA	NA	C	CR1
K01M1_chromosome1	K01M1_19030	Q	M	C	CR1
K01M1_chromosome1	K01M1_19040	U	CPS	C	CR1
K01M1_chromosome1	K01M1_19050	NA	NA	C	CR1
K01M1_chromosome1	K01M1_19070	NA	NA	C	CR1
K01M1_chromosome1	K01M1_19090	NA	NA	C	CR1
K01M1_chromosome1	K01M1_19110	NA	NA	C	CR1
K01M1_chromosome1	K01M1_19140	NA	NA	C	CR1
K01M1_chromosome1	K01M1_19150	S	P	C	CR1
K01M1_chromosome1	K01M1_19170	L	ISP	C	CR1
K01M1_chromosome1	K01M1_20440	J	ISP	C	CR1
K01M1_chromosome1	K01M1_20820	NA	NA	C	CR1
K01M1_chromosome1	K01M1_21090	NA	NA	C	CR1
K01M1_chromosome1	K01M1_22970	L	ISP	C	CR1
K01M1_chromosome1	K01M1_22980	NA	NA	C	CR1
K01M1_chromosome1	K01M1_22990	L	ISP	C	CR1
K01M1_chromosome1	K01M1_23000	NA	NA	C	CR1
K01M1_chromosome1	K01M1_23010	O	CPS	C	CR1
K01M1_chromosome1	K01M1_23020	L	ISP	C	CR1
K01M1_chromosome1	K01M1_23030	C	M	C	CR1
K01M1_chromosome1	K01M1_23040	V	CPS	C	CR1
K01M1_chromosome1	K01M1_23050	M	CPS	C	CR1
K01M1_chromosome1	K01M1_23060	S	P	C	CR1
K01M1_chromosome1	K01M1_23070	S	P	C	CR1
K01M1_chromosome1	K01M1_23080	S	P	C	CR1
K01M1_chromosome1	K01M1_23090	M	CPS	C	CR1
K01M1_chromosome1	K01M1_23100	S	P	C	CR1
K01M1_chromosome1	K01M1_23110	NA	NA	C	CR1
K01M1_chromosome1	K01M1_23120	NA	NA	C	CR1
K01M1_chromosome1	K01M1_23130	NA	NA	C	CR1
K01M1_chromosome1	K01M1_23140	L	ISP	C	CR1
K01M1_chromosome1	K01M1_23150	S	P	C	CR1
K01M1_chromosome1	K01M1_23160	L	ISP	C	CR1
K01M1_chromosome1	K01M1_23170	S	P	C	CR1
K01M1_chromosome1	K01M1_23180	V	CPS	C	CR1
K01M1_chromosome1	K01M1_23190	T	CPS	C	CR1
K01M1_chromosome1	K01M1_23250	NA	NA	C	CR1
K01M1_chromosome1	K01M1_23260	NA	NA	C	CR1
K01M1_chromosome1	K01M1_23270	NA	NA	C	CR1
K01M1_chromosome1	K01M1_23290	L	ISP	C	CR1
K01M1_chromosome1	K01M1_23300	O	CPS	C	CR1
K01M1_chromosome1	K01M1_23310	O	CPS	C	CR1
K01M1_chromosome1	K01M1_23320	P	M	C	CR1
K01M1_chromosome1	K01M1_18880	L	ISP	C	CR1
K01M1_chromosome1	K01M1_23330	C	M	C	CR1
K01M1_chromosome1	K01M1_23340	K	ISP	C	CR1
K01M1_chromosome1	K01M1_23350	NA	NA	C	CR1
K01M1_chromosome1	K01M1_23360	NA	NA	C	CR1
K01M1_chromosome1	K01M1_24130	NA	NA	C	CR1
K01M1_chromosome1	K01M1_24140	L	ISP	C	CR1
K01M1_chromosome1	K01M1_24150	NA	NA	C	CR1
K01M1_chromosome1	K01M1_18920	L	ISP	C	CR1
K01M1_chromosome1	K01M1_24160	L	ISP	C	CR1
K01M1_chromosome1	K01M1_24170	L	ISP	C	CR1
K01M1_chromosome1	K01M1_24180	NA	NA	C	CR1
K01M1_chromosome1	K01M1_24190	NA	NA	C	CR1
K01M1_chromosome1	K01M1_24200	S	P	C	CR1
K01M1_chromosome1	K01M1_24210	S	P	C	CR1
K01M1_chromosome1	K01M1_24220	NA	NA	C	CR1
K01M1_chromosome1	K01M1_24230	NA	NA	C	CR1
K01M1_chromosome1	K01M1_24260	S	P	C	CR1
K01M1_chromosome1	K01M1_24270	NA	NA	C	CR1
K01M1_chromosome1	K01M1_24280	H	M	C	CR1
K01M1_chromosome1	K01M1_24290	S	P	C	CR1
K01M1_chromosome1	K01M1_24300	L	ISP	C	CR1
K01M1_chromosome1	K01M1_24310	NA	NA	C	CR1
K01M1_chromosome1	K01M1_24320	K	ISP	C	CR1
K01M1_chromosome1	K01M1_24330	P	M	C	CR1
K01M1_chromosome1	K01M1_24340	T	CPS	C	CR1
K01M1_chromosome1	K01M1_24350	K	ISP	C	CR1
K01M1_chromosome1	K01M1_24360	NA	NA	C	CR1
K01M1_chromosome1	K01M1_24370	S	P	C	CR1
K01M1_chromosome1	K01M1_24380	S	P	C	CR1
K01M1_chromosome1	K01M1_24390	NA	NA	C	CR1
K01M1_chromosome1	K01M1_24400	NA	NA	C	CR1
K01M1_chromosome1	K01M1_24410	NA	NA	C	CR1
K01M1_chromosome1	K01M1_24420	NA	NA	C	CR1
K01M1_chromosome1	K01M1_24430	NA	NA	C	CR1
K01M1_chromosome1	K01M1_24440	NA	NA	C	CR1
K01M1_chromosome1	K01M1_24780	L	ISP	C	CR1
K01M1_chromosome1	K01M1_24790	L	ISP	C	CR1
K01M1_chromosome1	K01M1_24800	L	ISP	C	CR1
K01M1_chromosome1	K01M1_24850	L	ISP	C	CR1
K01M1_chromosome1	K01M1_24860	L	ISP	C	CR1
K01M1_chromosome1	K01M1_24870	V	CPS	C	CR1
K01M1_chromosome1	K01M1_24880	L	ISP	C	CR1
K01M1_chromosome1	K01M1_24890	L	ISP	C	CR1
K01M1_chromosome1	K01M1_26110	NU	CPS	C	CR1
K01M1_chromosome1	K01M1_26620	S	P	C	CR1
K01M1_chromosome1	K01M1_28130	NU	CPS	C	CR1
K01M1_chromosome1	K01M1_30540	I	M	C	CR1
K01M1_chromosome1	K01M1_31590	Q	M	C	CR1
K01M1_chromosome1	K01M1_32050	M	CPS	C	CR1
K01M1_chromosome1	K01M1_02000	S	P	C	CR1
K01M1_chromosome1	K01M1_28290	L	ISP	C	CR1
K01M1_chromosome1	K01M1_18140	NA	NA	C	CR1
K01M1_chromosome1	K01M1_05980	U	CPS	C	CR1
K01M1_chromosome1	K01M1_18320	T	CPS	C	CR1
K01M1_chromosome1	K01M1_18580	T	CPS	C	CR1
K01M1_chromosome1	K01M1_23370	O	CPS	C	CR1
K01M1_chromosome1	K01M1_05320	O	CPS	C	CR1
K01M1_chromosome1	K01M1_31220	H	M	C	CR1
K01M1_chromosome1	K01M1_31630	Q	M	C	CR1
K01M1_chromosome1	K01M1_17960	J	ISP	C	CR1
K01M1_chromosome1	K01M1_18130	J	ISP	C	CR1
K01M1_chromosome1	K01M1_07170	CH	M	C	CR1
K01M1_chromosome1	K01M1_18190	EG	M	C	CR1
K01M1_chromosome1	K01M1_19060	NA	NA	C	CR1
K01M1_chromosome1	K01M1_24240	NA	NA	C	CR1
K01M1_chromosome1	K01M1_17950	L	ISP	C	CR1
K01M1_chromosome1	K01M1_18120	L	ISP	C	CR1
K01M1_chromosome1	K01M1_17940	L	ISP	C	CR1
K01M1_chromosome1	K01M1_18110	L	ISP	C	CR1
K01M1_chromosome1	K01M1_28300	L	ISP	C	CR1
K01M1_chromosome1	K01M1_01950	M	CPS	C	CR1
K01M1_chromosome1	K01M1_01990	S	P	C	CR1
K01M1_chromosome1	K01M1_02040	F	M	C	CR1
K01M1_chromosome1	K01M1_02160	NA	NA	C	CR1
K01M1_chromosome1	K01M1_02030	M	CPS	A	CR1
K01M1_chromosome1	K01M1_02150	M	CPS	A	CR1
K01M1_chromosome1	K01M1_17700	S	P	A	CR1
K01M1_chromosome1	K01M1_18660	K	ISP	A	CR1
K01M1_chromosome1	K01M1_18670	K	ISP	A	CR1
K01M1_chromosome1	K01M1_23200	L	ISP	A	CR1
K01M1_chromosome1	K01M1_24810	S	P	A	CR1
K01M1_chromosome1	K01M1_28430	P	M	A	CR1
K01M1_chromosome1	K01M1_30650	I	M	A	CR1
K01M1_chromosome1	K01M1_18950	L	ISP	A	CR1
K01M1_chromosome1	K01M1_18990	L	ISP	A	CR1
K01M1_chromosome1	K01M1_18240	L	ISP	A	CR1
K01M1_chromosome1	K01M1_07860	U	CPS	A	CR1
K01M1_chromosome2	K01M1_40860	NA	NA	C	CR2
K01M1_chromosome2	K01M1_40870	NA	NA	C	CR2
K01M1_chromosome2	K01M1_40880	NA	NA	C	CR2
K01M1_chromosome2	K01M1_40910	S	P	C	CR2
K01M1_chromosome2	K01M1_40930	NA	NA	C	CR2
K01M1_chromosome2	K01M1_43970	M	CPS	C	CR2
K01M1_chromosome2	K01M1_32420	M	CPS	C	CR2
K01M1_chromosome2	K01M1_34140	S	P	C	CR2
K01M1_chromosome2	K01M1_36780	K	ISP	C	CR2
K01M1_chromosome2	K01M1_36790	E	M	C	CR2
K01M1_chromosome2	K01M1_36800	Q	M	C	CR2
K01M1_chromosome2	K01M1_36810	J	ISP	C	CR2
K01M1_chromosome2	K01M1_36820	E	M	C	CR2
K01M1_chromosome2	K01M1_36830	G	M	C	CR2
K01M1_chromosome2	K01M1_36840	G	M	C	CR2
K01M1_chromosome2	K01M1_36850	G	M	C	CR2
K01M1_chromosome2	K01M1_36860	G	M	C	CR2
K01M1_chromosome2	K01M1_36870	J	ISP	C	CR2
K01M1_chromosome2	K01M1_36970	O	CPS	C	CR2
K01M1_chromosome2	K01M1_37570	T	CPS	C	CR2
K01M1_chromosome2	K01M1_39420	K	ISP	C	CR2
K01M1_chromosome2	K01M1_39430	NA	NA	C	CR2
K01M1_chromosome2	K01M1_39440	NA	NA	C	CR2
K01M1_chromosome2	K01M1_39450	NA	NA	C	CR2
K01M1_chromosome2	K01M1_39460	L	ISP	C	CR2
K01M1_chromosome2	K01M1_39470	L	ISP	C	CR2
K01M1_chromosome2	K01M1_39480	L	ISP	C	CR2
K01M1_chromosome2	K01M1_39490	S	P	C	CR2
K01M1_chromosome2	K01M1_39500	L	ISP	C	CR2
K01M1_chromosome2	K01M1_39510	L	ISP	C	CR2
K01M1_chromosome2	K01M1_39520	L	ISP	C	CR2
K01M1_chromosome2	K01M1_39530	S	P	C	CR2
K01M1_chromosome2	K01M1_39540	S	P	C	CR2
K01M1_chromosome2	K01M1_39550	S	P	C	CR2
K01M1_chromosome2	K01M1_39560	S	P	C	CR2
K01M1_chromosome2	K01M1_39570	F	M	C	CR2
K01M1_chromosome2	K01M1_39580	F	M	C	CR2
K01M1_chromosome2	K01M1_39590	S	P	C	CR2
K01M1_chromosome2	K01M1_39600	F	M	C	CR2
K01M1_chromosome2	K01M1_39610	F	M	C	CR2
K01M1_chromosome2	K01M1_39620	F	M	C	CR2
K01M1_chromosome2	K01M1_39630	S	P	C	CR2
K01M1_chromosome2	K01M1_39640	S	P	C	CR2
K01M1_chromosome2	K01M1_39650	NA	NA	C	CR2
K01M1_chromosome2	K01M1_39660	S	P	C	CR2
K01M1_chromosome2	K01M1_39670	NA	NA	C	CR2
K01M1_chromosome2	K01M1_39680	NA	NA	C	CR2
K01M1_chromosome2	K01M1_39690	NA	NA	C	CR2
K01M1_chromosome2	K01M1_39700	NA	NA	C	CR2
K01M1_chromosome2	K01M1_39710	NA	NA	C	CR2
K01M1_chromosome2	K01M1_39720	G	M	C	CR2
K01M1_chromosome2	K01M1_39730	G	M	C	CR2
K01M1_chromosome2	K01M1_39740	S	P	C	CR2
K01M1_chromosome2	K01M1_39750	S	P	C	CR2
K01M1_chromosome2	K01M1_39760	S	P	C	CR2
K01M1_chromosome2	K01M1_39770	S	P	C	CR2
K01M1_chromosome2	K01M1_39780	S	P	C	CR2
K01M1_chromosome2	K01M1_39790	K	ISP	C	CR2
K01M1_chromosome2	K01M1_39800	K	ISP	C	CR2
K01M1_chromosome2	K01M1_39810	K	ISP	C	CR2
K01M1_chromosome2	K01M1_39820	K	ISP	C	CR2
K01M1_chromosome2	K01M1_39830	K	ISP	C	CR2
K01M1_chromosome2	K01M1_39840	NA	NA	C	CR2
K01M1_chromosome2	K01M1_39850	S	P	C	CR2
K01M1_chromosome2	K01M1_39860	S	P	C	CR2
K01M1_chromosome2	K01M1_39870	S	P	C	CR2
K01M1_chromosome2	K01M1_39880	L	ISP	C	CR2
K01M1_chromosome2	K01M1_39890	L	ISP	C	CR2
K01M1_chromosome2	K01M1_39900	L	ISP	C	CR2
K01M1_chromosome2	K01M1_39910	L	ISP	C	CR2
K01M1_chromosome2	K01M1_39920	L	ISP	C	CR2
K01M1_chromosome2	K01M1_39930	L	ISP	C	CR2
K01M1_chromosome2	K01M1_39940	L	ISP	C	CR2
K01M1_chromosome2	K01M1_40070	K	ISP	C	CR2
K01M1_chromosome2	K01M1_40730	K	ISP	C	CR2
K01M1_chromosome2	K01M1_40740	K	ISP	C	CR2
K01M1_chromosome2	K01M1_40750	NA	NA	C	CR2
K01M1_chromosome2	K01M1_40760	S	P	C	CR2
K01M1_chromosome2	K01M1_40770	L	ISP	C	CR2
K01M1_chromosome2	K01M1_40780	L	ISP	C	CR2
K01M1_chromosome2	K01M1_40790	L	ISP	C	CR2
K01M1_chromosome2	K01M1_40800	S	P	C	CR2
K01M1_chromosome2	K01M1_40810	O	CPS	C	CR2
K01M1_chromosome2	K01M1_40820	O	CPS	C	CR2
K01M1_chromosome2	K01M1_40830	L	ISP	C	CR2
K01M1_chromosome2	K01M1_40840	L	ISP	C	CR2
K01M1_chromosome2	K01M1_40850	NA	NA	C	CR2
K01M1_chromosome2	K01M1_40890	NA	NA	C	CR2
K01M1_chromosome2	K01M1_40900	S	P	C	CR2
K01M1_chromosome2	K01M1_40920	NA	NA	C	CR2
K01M1_chromosome2	K01M1_40940	NA	NA	C	CR2
K01M1_chromosome2	K01M1_41380	K	ISP	C	CR2
K01M1_chromosome2	K01M1_43990	NA	NA	C	CR2
K01M1_chromosome2	K01M1_44830	C	M	C	CR2
K01M1_chromosome2	K01M1_46840	P	M	C	CR2
K01M1_chromosome2	K01M1_47390	S	P	C	CR2
K01M1_chromosome2	K01M1_48280	M	CPS	C	CR2
K01M1_chromosome2	K01M1_48400	S	P	C	CR2
K01M1_chromosome2	K01M1_48410	S	P	C	CR2
K01M1_chromosome2	K01M1_40950	S	P	C	CR2
K01M1_chromosome2	K01M1_32760	NA	NA	C	CR2
K01M1_chromosome2	K01M1_32800	I	M	C	CR2
K01M1_chromosome2	K01M1_32780	NA	NA	C	CR2
K01M1_chromosome2	K01M1_32790	NA	NA	C	CR2
K01M1_chromosome2	K01M1_32770	M	CPS	C	CR2
K01M1_chromosome2	K01M1_32820	L	ISP	C	CR2
K01M1_chromosome2	K01M1_40960	L	ISP	C	CR2
K01M1_chromosome2	K01M1_40970	NA	NA	C	CR2
K01M1_chromosome2	K01M1_32810	L	ISP	A	CR2
K01M1_chromosome2	K01M1_47290	H	M	A	CR2
K01M1_chromosome2	K01M1_43980	NA	NA	A	CR2
K01M1_pL9064	K01M1_RS25210	NA	NA	S	Plasmid
K01M1_pL9064	K01M1_RS25215	NA	NA	S	Plasmid
K01M1_pL9064	K01M1_RS25220	NA	NA	S	Plasmid
K01M1_pL9064	K01M1_RS25225	NA	NA	S	Plasmid
K01M1_pL9064	K01M1_RS25230	NA	NA	S	Plasmid
K01M1_pL9064	K01M1_RS25235	S	P	S	Plasmid
K01M1_pL9064	K01M1_RS25240	S	P	S	Plasmid
K01M1_pL9064	K01M1_RS25245	NA	NA	S	Plasmid
K01M1_chromosome2	K01M1_33850	S	P	S	CR2
K01M1_chromosome2	K01M1_33910	K	ISP	S	CR2
K01M1_chromosome2	K01M1_33740	M	CPS	S	CR2
K01M1_chromosome2	K01M1_33750	NA	NA	S	CR2
K01M1_chromosome1	K01M1_07830	G	M	S	CR1
K01M1_chromosome1	K01M1_07960	N	CPS	S	CR1
K01M1_chromosome1	K01M1_07970	N	CPS	S	CR1
K01M1_chromosome1	K01M1_10140	P	M	S	CR1
K01M1_chromosome2	K01M1_33870	E	M	S	CR2
K01M1_chromosome2	K01M1_33880	S	P	S	CR2
K01M1_chromosome2	K01M1_33840	O	CPS	S	CR2
K01M1_chromosome2	K01M1_33760	C	M	S	CR2
K01M1_chromosome1	K01M1_08010	N	CPS	S	CR1
K01M1_chromosome1	K01M1_07850	E	M	S	CR1
K01M1_chromosome2	K01M1_33890	U	CPS	S	CR2
K01M1_chromosome1	K01M1_08000	N	CPS	S	CR1
K01M1_chromosome2	K01M1_33860	S	P	S	CR2
K01M1_chromosome2	K01M1_33900	S	P	S	CR2
K01M1_chromosome2	K01M1_33730	T	CPS	S	CR2
K01M1_chromosome1	K01M1_08040	G	M	S	CR1
K01M1_chromosome1	K01M1_07840	G	M	S	CR1
K01M1_chromosome2	K01M1_33930	NA	NA	S	CR2
K01M1_chromosome1	K01M1_07820	G	M	S	CR1
K01M1_chromosome1	K01M1_08020	N	CPS	S	CR1
K01M1_chromosome1	K01M1_08030	N	CPS	S	CR1
K01M1_chromosome2	K01M1_33920	C	M	S	CR2
K04M1_chromosome2	K04M1_48230	S	P	A	CR2
K04M1_chromosome1	K04M1_14300	L	ISP	A	CR1
K04M1_pL280	K04M1_51550	U	CPS	A	Plasmid
K04M1_pL280	K04M1_51380	NA	NA	A	Plasmid
K04M1_pL280	K04M1_49020	S	P	A	Plasmid
K04M1_pL280	K04M1_49070	NA	NA	A	Plasmid
K04M1_pL280	K04M1_49080	S	P	A	Plasmid
K04M1_pL280	K04M1_49980	EG	M	A	Plasmid
K04M1_pL280	K04M1_50110	NA	NA	A	Plasmid
K04M1_pL280	K04M1_50360	NU	CPS	A	Plasmid
K04M1_pL280	K04M1_50370	NU	CPS	A	Plasmid
K04M1_pL280	K04M1_50540	S	P	A	Plasmid
K04M1_pL280	K04M1_50550	S	P	A	Plasmid
K04M1_pL280	K04M1_50560	S	P	A	Plasmid
K04M1_pL280	K04M1_51260	L	ISP	A	Plasmid
K04M1_pL280	K04M1_51540	U	CPS	A	Plasmid
K04M1_pL280	K04M1_51580	U	CPS	A	Plasmid
K04M1_pL280	K04M1_49970	EG	M	A	Plasmid
K04M1_pL280	K04M1_50000	U	CPS	A	Plasmid
K04M1_pL280	K04M1_51560	U	CPS	A	Plasmid
K04M1_pL280	K04M1_49250	L	ISP	A	Plasmid
K04M1_chromosome1	K04M1_05650	O	CPS	A	CR1
K04M1_pL280	K04M1_49030	NA	NA	A	Plasmid
K04M1_pL280	K04M1_49050	NA	NA	A	Plasmid
K04M1_pL280	K04M1_49060	NA	NA	A	Plasmid
K04M1_pL280	K04M1_49090	NA	NA	A	Plasmid
K04M1_pL280	K04M1_49100	NA	NA	A	Plasmid
K04M1_pL280	K04M1_49110	NA	NA	A	Plasmid
K04M1_pL280	K04M1_49120	NA	NA	A	Plasmid
K04M1_pL280	K04M1_49130	NA	NA	A	Plasmid
K04M1_pL280	K04M1_49140	NA	NA	A	Plasmid
K04M1_pL280	K04M1_49150	NA	NA	A	Plasmid
K04M1_pL280	K04M1_49160	NA	NA	A	Plasmid
K04M1_pL280	K04M1_49170	NA	NA	A	Plasmid
K04M1_pL280	K04M1_49180	NA	NA	A	Plasmid
K04M1_pL280	K04M1_49190	NA	NA	A	Plasmid
K04M1_pL280	K04M1_49200	NA	NA	A	Plasmid
K04M1_pL280	K04M1_49210	NA	NA	A	Plasmid
K04M1_pL280	K04M1_49220	NA	NA	A	Plasmid
K04M1_pL280	K04M1_49230	NA	NA	A	Plasmid
K04M1_pL280	K04M1_49310	NA	NA	A	Plasmid
K04M1_pL280	K04M1_49320	NA	NA	A	Plasmid
K04M1_pL280	K04M1_49330	NA	NA	A	Plasmid
K04M1_pL280	K04M1_49340	NA	NA	A	Plasmid
K04M1_pL280	K04M1_49350	NA	NA	A	Plasmid
K04M1_pL280	K04M1_49360	NA	NA	A	Plasmid
K04M1_pL280	K04M1_49370	NA	NA	A	Plasmid
K04M1_pL280	K04M1_49380	NA	NA	A	Plasmid
K04M1_pL280	K04M1_49390	NA	NA	A	Plasmid
K04M1_pL280	K04M1_49400	K	ISP	A	Plasmid
K04M1_pL280	K04M1_49410	K	ISP	A	Plasmid
K04M1_pL280	K04M1_49420	NA	NA	A	Plasmid
K04M1_pL280	K04M1_49430	M	CPS	A	Plasmid
K04M1_pL280	K04M1_49440	M	CPS	A	Plasmid
K04M1_pL280	K04M1_49450	M	CPS	A	Plasmid
K04M1_pL280	K04M1_49460	M	CPS	A	Plasmid
K04M1_pL280	K04M1_49470	M	CPS	A	Plasmid
K04M1_pL280	K04M1_49480	M	CPS	A	Plasmid
K04M1_pL280	K04M1_49490	E	M	A	Plasmid
K04M1_pL280	K04M1_49500	E	M	A	Plasmid
K04M1_pL280	K04M1_49510	E	M	A	Plasmid
K04M1_pL280	K04M1_49520	E	M	A	Plasmid
K04M1_pL280	K04M1_49530	E	M	A	Plasmid
K04M1_pL280	K04M1_49540	E	M	A	Plasmid
K04M1_pL280	K04M1_49550	E	M	A	Plasmid
K04M1_pL280	K04M1_49560	D	CPS	A	Plasmid
K04M1_pL280	K04M1_49570	DJ	ISP	A	Plasmid
K04M1_pL280	K04M1_49580	NA	NA	A	Plasmid
K04M1_pL280	K04M1_49600	NA	NA	A	Plasmid
K04M1_pL280	K04M1_49610	NA	NA	A	Plasmid
K04M1_pL280	K04M1_49620	NA	NA	A	Plasmid
K04M1_pL280	K04M1_49630	NA	NA	A	Plasmid
K04M1_pL280	K04M1_49640	NA	NA	A	Plasmid
K04M1_pL280	K04M1_49650	NA	NA	A	Plasmid
K04M1_pL280	K04M1_49660	NA	NA	A	Plasmid
K04M1_pL280	K04M1_49670	NA	NA	A	Plasmid
K04M1_pL280	K04M1_49680	L	ISP	A	Plasmid
K04M1_pL280	K04M1_49690	L	ISP	A	Plasmid
K04M1_pL280	K04M1_49700	L	ISP	A	Plasmid
K04M1_pL280	K04M1_49710	L	ISP	A	Plasmid
K04M1_pL280	K04M1_49720	L	ISP	A	Plasmid
K04M1_pL280	K04M1_49730	L	ISP	A	Plasmid
K04M1_pL280	K04M1_49740	L	ISP	A	Plasmid
K04M1_pL280	K04M1_49750	NA	NA	A	Plasmid
K04M1_pL280	K04M1_49760	NA	NA	A	Plasmid
K04M1_pL280	K04M1_49770	NA	NA	A	Plasmid
K04M1_pL280	K04M1_49780	NA	NA	A	Plasmid
K04M1_pL280	K04M1_49790	NA	NA	A	Plasmid
K04M1_pL280	K04M1_49800	NA	NA	A	Plasmid
K04M1_pL280	K04M1_49810	S	P	A	Plasmid
K04M1_pL280	K04M1_49820	S	P	A	Plasmid
K04M1_pL280	K04M1_49830	S	P	A	Plasmid
K04M1_pL280	K04M1_49840	S	P	A	Plasmid
K04M1_pL280	K04M1_49850	L	ISP	A	Plasmid
K04M1_pL280	K04M1_49860	L	ISP	A	Plasmid
K04M1_pL280	K04M1_49870	L	ISP	A	Plasmid
K04M1_pL280	K04M1_49880	L	ISP	A	Plasmid
K04M1_pL280	K04M1_49890	L	ISP	A	Plasmid
K04M1_pL280	K04M1_49900	L	ISP	A	Plasmid
K04M1_pL280	K04M1_49910	L	ISP	A	Plasmid
K04M1_pL280	K04M1_49920	L	ISP	A	Plasmid
K04M1_pL280	K04M1_49930	L	ISP	A	Plasmid
K04M1_pL280	K04M1_49990	EG	M	A	Plasmid
K04M1_pL280	K04M1_50010	U	CPS	A	Plasmid
K04M1_pL280	K04M1_50020	U	CPS	A	Plasmid
K04M1_pL280	K04M1_50030	U	CPS	A	Plasmid
K04M1_pL280	K04M1_50040	U	CPS	A	Plasmid
K04M1_pL280	K04M1_50100	U	CPS	A	Plasmid
K04M1_pL280	K04M1_50120	NA	NA	A	Plasmid
K04M1_pL280	K04M1_50130	NA	NA	A	Plasmid
K04M1_pL280	K04M1_50140	NA	NA	A	Plasmid
K04M1_pL280	K04M1_50150	NA	NA	A	Plasmid
K04M1_pL280	K04M1_50160	NA	NA	A	Plasmid
K04M1_pL280	K04M1_50170	L	ISP	A	Plasmid
K04M1_pL280	K04M1_50180	L	ISP	A	Plasmid
K04M1_pL280	K04M1_50190	L	ISP	A	Plasmid
K04M1_pL280	K04M1_50200	L	ISP	A	Plasmid
K04M1_pL280	K04M1_50210	NA	NA	A	Plasmid
K04M1_pL280	K04M1_50220	NA	NA	A	Plasmid
K04M1_pL280	K04M1_50230	NA	NA	A	Plasmid
K04M1_pL280	K04M1_50240	NA	NA	A	Plasmid
K04M1_pL280	K04M1_50250	NA	NA	A	Plasmid
K04M1_pL280	K04M1_50260	NA	NA	A	Plasmid
K04M1_pL280	K04M1_50270	M	CPS	A	Plasmid
K04M1_pL280	K04M1_50280	NU	CPS	A	Plasmid
K04M1_pL280	K04M1_50290	NU	CPS	A	Plasmid
K04M1_pL280	K04M1_50300	NU	CPS	A	Plasmid
K04M1_pL280	K04M1_50310	NU	CPS	A	Plasmid
K04M1_pL280	K04M1_50320	M	CPS	A	Plasmid
K04M1_pL280	K04M1_50330	M	CPS	A	Plasmid
K04M1_pL280	K04M1_50340	M	CPS	A	Plasmid
K04M1_pL280	K04M1_50380	NU	CPS	A	Plasmid
K04M1_pL280	K04M1_50390	NU	CPS	A	Plasmid
K04M1_pL280	K04M1_50400	NU	CPS	A	Plasmid
K04M1_pL280	K04M1_50410	NU	CPS	A	Plasmid
K04M1_pL280	K04M1_50420	NA	NA	A	Plasmid
K04M1_pL280	K04M1_50430	L	ISP	A	Plasmid
K04M1_pL280	K04M1_50440	S	P	A	Plasmid
K04M1_pL280	K04M1_50450	S	P	A	Plasmid
K04M1_pL280	K04M1_50460	S	P	A	Plasmid
K04M1_pL280	K04M1_50470	S	P	A	Plasmid
K04M1_pL280	K04M1_50480	S	P	A	Plasmid
K04M1_pL280	K04M1_50490	S	P	A	Plasmid
K04M1_pL280	K04M1_50500	S	P	A	Plasmid
K04M1_pL280	K04M1_50510	S	P	A	Plasmid
K04M1_pL280	K04M1_50520	S	P	A	Plasmid
K04M1_pL280	K04M1_50530	S	P	A	Plasmid
K04M1_pL280	K04M1_50570	S	P	A	Plasmid
K04M1_pL280	K04M1_50580	S	P	A	Plasmid
K04M1_pL280	K04M1_50590	NA	NA	A	Plasmid
K04M1_pL280	K04M1_50600	NA	NA	A	Plasmid
K04M1_pL280	K04M1_50610	NA	NA	A	Plasmid
K04M1_pL280	K04M1_50620	NA	NA	A	Plasmid
K04M1_pL280	K04M1_50630	NA	NA	A	Plasmid
K04M1_pL280	K04M1_50640	NA	NA	A	Plasmid
K04M1_pL280	K04M1_50650	NA	NA	A	Plasmid
K04M1_pL280	K04M1_50660	NA	NA	A	Plasmid
K04M1_pL280	K04M1_50670	K	ISP	A	Plasmid
K04M1_pL280	K04M1_50680	K	ISP	A	Plasmid
K04M1_pL280	K04M1_50690	K	ISP	A	Plasmid
K04M1_pL280	K04M1_50700	F	M	A	Plasmid
K04M1_pL280	K04M1_50710	V	CPS	A	Plasmid
K04M1_pL280	K04M1_50720	NA	NA	A	Plasmid
K04M1_pL280	K04M1_50730	L	ISP	A	Plasmid
K04M1_pL280	K04M1_50740	L	ISP	A	Plasmid
K04M1_pL280	K04M1_50750	T	CPS	A	Plasmid
K04M1_pL280	K04M1_50760	NA	NA	A	Plasmid
K04M1_pL280	K04M1_50770	L	ISP	A	Plasmid
K04M1_pL280	K04M1_50780	L	ISP	A	Plasmid
K04M1_pL280	K04M1_50090	U	CPS	A	Plasmid
K04M1_pL280	K04M1_50790	L	ISP	A	Plasmid
K04M1_pL280	K04M1_50800	L	ISP	A	Plasmid
K04M1_pL280	K04M1_50810	L	ISP	A	Plasmid
K04M1_pL280	K04M1_50820	L	ISP	A	Plasmid
K04M1_pL280	K04M1_50830	L	ISP	A	Plasmid
K04M1_pL280	K04M1_50840	L	ISP	A	Plasmid
K04M1_pL280	K04M1_50850	L	ISP	A	Plasmid
K04M1_pL280	K04M1_50860	L	ISP	A	Plasmid
K04M1_pL280	K04M1_50870	L	ISP	A	Plasmid
K04M1_pL280	K04M1_50880	L	ISP	A	Plasmid
K04M1_pL280	K04M1_50890	NA	NA	A	Plasmid
K04M1_pL280	K04M1_50900	NA	NA	A	Plasmid
K04M1_pL280	K04M1_50910	NA	NA	A	Plasmid
K04M1_pL280	K04M1_50920	NA	NA	A	Plasmid
K04M1_pL280	K04M1_50930	NA	NA	A	Plasmid
K04M1_pL280	K04M1_50940	S	P	A	Plasmid
K04M1_pL280	K04M1_50950	NA	NA	A	Plasmid
K04M1_pL280	K04M1_50960	NA	NA	A	Plasmid
K04M1_pL280	K04M1_50970	NA	NA	A	Plasmid
K04M1_pL280	K04M1_50980	L	ISP	A	Plasmid
K04M1_pL280	K04M1_50990	L	ISP	A	Plasmid
K04M1_pL280	K04M1_51000	L	ISP	A	Plasmid
K04M1_pL280	K04M1_51010	L	ISP	A	Plasmid
K04M1_pL280	K04M1_51020	NA	NA	A	Plasmid
K04M1_pL280	K04M1_51030	NA	NA	A	Plasmid
K04M1_pL280	K04M1_51040	NA	NA	A	Plasmid
K04M1_pL280	K04M1_51050	NA	NA	A	Plasmid
K04M1_pL280	K04M1_51060	NA	NA	A	Plasmid
K04M1_pL280	K04M1_51070	NA	NA	A	Plasmid
K04M1_pL280	K04M1_51080	NA	NA	A	Plasmid
K04M1_pL280	K04M1_51090	NA	NA	A	Plasmid
K04M1_pL280	K04M1_51100	S	P	A	Plasmid
K04M1_pL280	K04M1_51110	S	P	A	Plasmid
K04M1_pL280	K04M1_51120	S	P	A	Plasmid
K04M1_pL280	K04M1_51130	S	P	A	Plasmid
K04M1_pL280	K04M1_51140	NA	NA	A	Plasmid
K04M1_pL280	K04M1_51150	NA	NA	A	Plasmid
K04M1_pL280	K04M1_51160	S	P	A	Plasmid
K04M1_pL280	K04M1_51170	S	P	A	Plasmid
K04M1_pL280	K04M1_51180	V	CPS	A	Plasmid
K04M1_pL280	K04M1_51190	L	ISP	A	Plasmid
K04M1_pL280	K04M1_51200	V	CPS	A	Plasmid
K04M1_pL280	K04M1_51210	V	CPS	A	Plasmid
K04M1_pL280	K04M1_51220	O	CPS	A	Plasmid
K04M1_pL280	K04M1_51230	O	CPS	A	Plasmid
K04M1_pL280	K04M1_51240	O	CPS	A	Plasmid
K04M1_pL280	K04M1_51250	KT	CPS	A	Plasmid
K04M1_pL280	K04M1_51270	L	ISP	A	Plasmid
K04M1_pL280	K04M1_51280	L	ISP	A	Plasmid
K04M1_pL280	K04M1_51290	L	ISP	A	Plasmid
K04M1_pL280	K04M1_51310	L	ISP	A	Plasmid
K04M1_pL280	K04M1_51320	L	ISP	A	Plasmid
K04M1_pL280	K04M1_51350	T	CPS	A	Plasmid
K04M1_pL280	K04M1_51370	NA	NA	A	Plasmid
K04M1_pL280	K04M1_51500	U	CPS	A	Plasmid
K04M1_pL280	K04M1_51590	U	CPS	A	Plasmid
K04M1_pL280	K04M1_51600	U	CPS	A	Plasmid
K04M1_pL280	K04M1_51610	U	CPS	A	Plasmid
K04M1_pL280	K04M1_51620	U	CPS	A	Plasmid
K04M1_pL280	K04M1_51630	U	CPS	A	Plasmid
K04M1_pL280	K04M1_51640	L	ISP	A	Plasmid
K04M1_pL280	K04M1_51650	L	ISP	A	Plasmid
K04M1_pL280	K04M1_51660	S	P	A	Plasmid
K04M1_pL280	K04M1_51670	S	P	A	Plasmid
K04M1_pL280	K04M1_51680	S	P	A	Plasmid
K04M1_pL280	K04M1_51690	KLT	CPS	A	Plasmid
K04M1_pL280	K04M1_51700	KLT	CPS	A	Plasmid
K04M1_pL280	K04M1_51710	S	P	A	Plasmid
K04M1_pL280	K04M1_51720	S	P	A	Plasmid
K04M1_pL280	K04M1_51730	L	ISP	A	Plasmid
K04M1_pL280	K04M1_51740	L	ISP	A	Plasmid
K04M1_pL280	K04M1_51750	L	ISP	A	Plasmid
K04M1_pL280	K04M1_51760	L	ISP	A	Plasmid
K04M1_pL280	K04M1_51770	L	ISP	A	Plasmid
K04M1_pL280	K04M1_51780	O	CPS	A	Plasmid
K04M1_pL280	K04M1_51790	O	CPS	A	Plasmid
K04M1_pL280	K04M1_51800	O	CPS	A	Plasmid
K04M1_pL280	K04M1_51810	O	CPS	A	Plasmid
K04M1_pL280	K04M1_51820	O	CPS	A	Plasmid
K04M1_pL280	K04M1_51830	NA	NA	A	Plasmid
K04M1_pL280	K04M1_51840	NA	NA	A	Plasmid
K04M1_pL280	K04M1_51850	NA	NA	A	Plasmid
K04M1_pL280	K04M1_51860	NA	NA	A	Plasmid
K04M1_pL280	K04M1_51870	NA	NA	A	Plasmid
K04M1_pL280	K04M1_51880	L	ISP	A	Plasmid
K04M1_pL280	K04M1_51890	L	ISP	A	Plasmid
K04M1_pL280	K04M1_51900	L	ISP	A	Plasmid
K04M1_pL280	K04M1_51910	S	P	A	Plasmid
K04M1_pL280	K04M1_51920	S	P	A	Plasmid
K04M1_pL280	K04M1_51930	S	P	A	Plasmid
K04M1_pL280	K04M1_51950	S	P	A	Plasmid
K04M1_pL280	K04M1_51990	EH	M	A	Plasmid
K04M1_pL280	K04M1_52000	EH	M	A	Plasmid
K04M1_pL280	K04M1_52010	EH	M	A	Plasmid
K04M1_pL280	K04M1_52020	EH	M	A	Plasmid
K04M1_pL280	K04M1_52030	EH	M	A	Plasmid
K04M1_pL280	K04M1_52040	EH	M	A	Plasmid
K04M1_pL280	K04M1_52050	NA	NA	A	Plasmid
K04M1_pL280	K04M1_52060	NA	NA	A	Plasmid
K04M1_pL280	K04M1_49940	L	ISP	A	Plasmid
K04M1_pL280	K04M1_49960	L	ISP	A	Plasmid
K04M1_pL280	K04M1_50080	U	CPS	A	Plasmid
K04M1_pL280	K04M1_50350	NU	CPS	A	Plasmid
K04M1_pL280	K04M1_51330	L	ISP	A	Plasmid
K04M1_pL280	K04M1_51490	U	CPS	A	Plasmid
K04M1_pL280	K04M1_51520	U	CPS	A	Plasmid
K04M1_pL280	K04M1_51530	U	CPS	A	Plasmid
K04M1_pL280	K04M1_51570	U	CPS	A	Plasmid
K04M1_pL280	K04M1_49300	NA	NA	A	Plasmid
K04M1_pL280	K04M1_49260	I	M	A	Plasmid
K04M1_pL280	K04M1_49280	NA	NA	A	Plasmid
K04M1_pL280	K04M1_49270	NA	NA	A	Plasmid
K04M1_pL280	K04M1_49290	M	CPS	A	Plasmid
K04M1_pL280	K04M1_49240	L	ISP	A	Plasmid
K04M1_chromosome1	K04M1_18360	L	ISP	A	CR1
K04M1_chromosome1	K04M1_19130	L	ISP	A	CR1
K04M1_pL280	K04M1_49040	NA	NA	A	Plasmid
K04M1_pL280	K04M1_49950	L	ISP	A	Plasmid
K04M1_pL280	K04M1_50050	U	CPS	A	Plasmid
K04M1_pL280	K04M1_50060	U	CPS	A	Plasmid
K04M1_pL280	K04M1_50070	U	CPS	A	Plasmid
K04M1_pL280	K04M1_51300	L	ISP	A	Plasmid
K04M1_pL280	K04M1_51340	T	CPS	A	Plasmid
K04M1_pL280	K04M1_51360	T	CPS	A	Plasmid
K04M1_pL280	K04M1_51480	NA	NA	A	Plasmid
K04M1_pL280	K04M1_51510	U	CPS	A	Plasmid
K04M1_pL280	K04M1_51940	S	P	A	Plasmid
K04M1_pL280	K04M1_51960	S	P	A	Plasmid
K04M1_pL280	K04M1_51970	S	P	A	Plasmid
K04M1_pL280	K04M1_51980	D	CPS	A	Plasmid
K04M1_chromosome1	K04M1_18860	K	ISP	A	CR1
K04M1_pL280	K04M1_51470	NA	NA	A	Plasmid
K04M1_VK04M1	K04M1_52400	S	P	A	Phage
K04M1_VK04M1	K04M1_52390	S	P	A	Phage
K04M1_VK04M1	K04M1_52380	S	P	A	Phage
K04M1_chromosome1	K04M1_22500	L	ISP	A	CR1
K04M1_VK04M1	K04M1_52440	S	P	A	Phage
K04M1_VK04M1	K04M1_52430	S	P	A	Phage
K04M1_chromosome1	K04M1_22490	L	ISP	A	CR1
K04M1_VK04M1	K04M1_52470	S	P	A	Phage
K04M1_VK04M1	K04M1_52460	S	P	A	Phage
K04M1_pL19	K04M1_52270	U	CPS	A	Plasmid
K04M1_pL19	K04M1_52300	U	CPS	A	Plasmid
K04M1_pL19	K04M1_52290	U	CPS	A	Plasmid
K04M1_pL19	K04M1_52320	U	CPS	A	Plasmid
K04M1_pL19	K04M1_52310	U	CPS	A	Plasmid
K04M1_pL280	K04M1_51390	NA	NA	A	Plasmid
K04M1_pL280	K04M1_51410	U	CPS	A	Plasmid
K04M1_VK04M1	K04M1_52450	S	P	A	Phage
K04M1_pL280	K04M1_51400	NA	NA	A	Plasmid
K04M1_pL19	K04M1_52210	U	CPS	A	Plasmid
K04M1_pL19	K04M1_52280	U	CPS	S	Plasmid
K04M1_pL19	K04M1_52100	NA	NA	S	Plasmid
K04M1_pL280	K04M1_51450	U	CPS	S	Plasmid
K04M1_pL280	K04M1_51460	U	CPS	S	Plasmid
K04M1_pL280	K04M1_51420	U	CPS	S	Plasmid
K04M1_pL19	K04M1_52090	NA	NA	S	Plasmid
K04M1_pL280	K04M1_51440	U	CPS	S	Plasmid
K04M1_pL280	K04M1_51430	U	CPS	S	Plasmid
K04M1_pL19	K04M1_52260	U	CPS	S	Plasmid
K04M1_pL19	K04M1_52360	U	CPS	S	Plasmid
K04M1_chromosome1	K04M1_02220	E	M	S	CR1
K04M1_chromosome1	K04M1_01940	M	CPS	S	CR1
K04M1_pL19	K04M1_52330	U	CPS	S	Plasmid
K04M1_chromosome1	K04M1_02070	M	CPS	S	CR1
K04M1_chromosome1	K04M1_02060	M	CPS	S	CR1
K04M1_chromosome1	K04M1_02140	S	P	S	CR1
K04M1_chromosome1	K04M1_23370	L	ISP	S	CR1
K04M1_chromosome1	K04M1_42580	G	M	S	CR1
K04M1_pL19	K04M1_52080	U	CPS	S	Plasmid
K04M1_pL19	K04M1_52200	U	CPS	S	Plasmid
K04M1_pL19	K04M1_52230	U	CPS	S	Plasmid
K04M1_chromosome1	K04M1_02050	M	CPS	S	CR1
K04M1_pL19	K04M1_52120	NA	NA	S	Plasmid
K04M1_pL19	K04M1_52110	NA	NA	S	Plasmid
K04M1_pL19	K04M1_52130	NA	NA	S	Plasmid
K04M1_pL19	K04M1_52160	U	CPS	S	Plasmid
K04M1_pL19	K04M1_52190	U	CPS	S	Plasmid
K04M1_pL19	K04M1_52240	U	CPS	S	Plasmid
K04M1_pL19	K04M1_52250	U	CPS	S	Plasmid
K04M1_pL19	K04M1_52340	U	CPS	S	Plasmid
K04M1_pL19	K04M1_52350	U	CPS	S	Plasmid
K04M1_chromosome1	K04M1_02230	M	CPS	S	CR1
K04M1_chromosome1	K04M1_01960	GM	M	S	CR1
K04M1_chromosome2	K04M1_42570	G	M	S	CR2
K04M1_chromosome2	K04M1_42610	NA	NA	S	CR2
K04M1_pL19	K04M1_52070	NA	NA	S	Plasmid
K04M1_pL19	K04M1_52140	NA	NA	S	Plasmid
K04M1_pL19	K04M1_52150	NA	NA	S	Plasmid
K04M1_pL19	K04M1_52220	U	CPS	S	Plasmid
K04M1_chromosome2	K04M1_42600	M	CPS	S	CR2
K04M1_chromosome2	K04M1_42590	K	ISP	S	CR2
K04M1_chromosome1	K04M1_02190	NA	NA	S	CR1
K04M1_chromosome1	K04M1_02200	M	CPS	S	CR1
K04M1_chromosome1	K04M1_02210	S	P	S	CR1
K04M1_chromosome1	K04M1_02240	M	CPS	S	CR1
K04M1_chromosome1	K04M1_01950	M	CPS	S	CR1
K04M1_chromosome1	K04M1_02030	S	P	S	CR1
K04M3_chromosome2	K04M3_41050	S	P	A	CR2
K04M3_chromosome2	K04M3_41560	S	P	A	CR2
K04M3_chromosome2	K04M3_41030	NA	NA	A	CR2
K04M3_chromosome2	K04M3_41540	NA	NA	A	CR2
K04M3_chromosome2	K04M3_40980	NA	NA	A	CR2
K04M3_chromosome2	K04M3_40940	NA	NA	A	CR2
K04M3_chromosome2	K04M3_40950	NA	NA	A	CR2
K04M3_chromosome2	K04M3_41530	L	ISP	A	CR2
K04M3_chromosome2	K04M3_41500	NA	NA	A	CR2
K04M3_chromosome2	K04M3_41510	S	P	A	CR2
K04M3_chromosome2	K04M3_41490	NA	NA	A	CR2
K04M3_pL294	K04M3_50840	U	CPS	A	Plasmid
K04M3_pL294	K04M3_50830	U	CPS	A	Plasmid
K04M3_pL294	K04M3_50870	U	CPS	A	Plasmid
K04M3_chromosome2	K04M3_41470	S	P	A	CR2
K04M3_chromosome2	K04M3_41480	S	P	A	CR2
K04M3_chromosome2	K04M3_41170	S	P	A	CR2
K04M3_chromosome2	K04M3_41170	S	P	S	CR2
K04M3_chromosome1	K04M3_13950	M	CPS	S	CR1
K04M3_chromosome1	K04M3_14010	E	M	S	CR1
K04M3_chromosome1	K04M3_13730	E	M	S	CR1
K04M3_chromosome2	K04M3_41070	NA	NA	S	CR2
K04M3_chromosome2	K04M3_41310	P	M	S	CR2
K04M3_chromosome2	K04M3_41080	NA	NA	S	CR2
K04M3_chromosome2	K04M3_41320	P	M	S	CR2
K04M3_chromosome2	K04M3_41360	P	M	S	CR2
K04M3_chromosome2	K04M3_41390	P	M	S	CR2
K04M3_pL294	K04M3_50820	U	CPS	S	Plasmid
K04M3_pL294	K04M3_50860	U	CPS	S	Plasmid
K04M3_chromosome2	K04M3_41330	P	M	S	CR2
K04M3_chromosome2	K04M3_41400	P	M	S	CR2
K04M3_chromosome2	K04M3_33240	P	M	S	CR2
K04M3_pL294	K04M3_50730	U	CPS	S	Plasmid
K04M3_pL294	K04M3_50740	U	CPS	S	Plasmid
K04M3_pL294	K04M3_50850	U	CPS	S	Plasmid
K04M3_pL294	K04M3_50880	U	CPS	S	Plasmid
K04M3_pL294	K04M3_50610	U	CPS	S	Plasmid
K04M3_pL294	K04M3_50620	U	CPS	S	Plasmid
K04M3_pL294	K04M3_50720	U	CPS	S	Plasmid
K04M3_pL294	K04M3_50710	U	CPS	S	Plasmid
K04M3_chromosome1	K04M3_13820	S	P	S	CR1
K04M3_chromosome1	K04M3_13830	NA	NA	S	CR1
K04M3_chromosome1	K04M3_13860	P	M	S	CR1
K04M3_chromosome1	K04M3_13870	T	CPS	S	CR1
K04M3_chromosome1	K04M3_13900	T	CPS	S	CR1
K04M3_chromosome1	K04M3_13940	L	ISP	S	CR1
K04M3_chromosome2	K04M3_41180	J	ISP	S	CR2
K04M3_chromosome2	K04M3_41230	CM	M	S	CR2
K04M3_chromosome2	K04M3_41260	CM	M	S	CR2
K04M3_chromosome1	K04M3_13960	NA	NA	S	CR1
K04M3_chromosome1	K04M3_13990	S	P	S	CR1
K04M3_chromosome2	K04M3_41410	S	P	S	CR2
K04M3_chromosome2	K04M3_41440	S	P	S	CR2
K04M3_pL294	K04M3_50770	U	CPS	S	Plasmid
K04M3_pL294	K04M3_50750	U	CPS	S	Plasmid
K04M3_pL294	K04M3_50760	U	CPS	S	Plasmid
K04M3_pL294	K04M3_50810	U	CPS	S	Plasmid
K04M3_pL294	K04M3_50800	U	CPS	S	Plasmid
K04M3_pL294	K04M3_50690	U	CPS	S	Plasmid
K04M3_pL294	K04M3_50700	U	CPS	S	Plasmid
K04M3_chromosome2	K04M3_41450	NS	CPS	S	CR2
K04M3_chromosome1	K04M3_13810	S	P	S	CR1
K04M3_chromosome1	K04M3_13910	T	CPS	S	CR1
K04M3_chromosome1	K04M3_13920	S	P	S	CR1
K04M3_chromosome1	K04M3_13930	S	P	S	CR1
K04M3_chromosome2	K04M3_41270	K	ISP	S	CR2
K04M3_chromosome1	K04M3_13690	E	M	S	CR1
K04M3_chromosome2	K04M3_41460	NA	NA	S	CR2
K04M3_chromosome2	K04M3_41420	L	ISP	S	CR2
K04M3_chromosome1	K04M3_14030	K	ISP	S	CR1
K04M3_chromosome2	K04M3_41120	NA	NA	S	CR2
K04M3_chromosome2	K04M3_41130	S	P	S	CR2
K04M3_chromosome1	K04M3_14000	C	M	S	CR1
K04M3_chromosome2	K04M3_41140	S	P	S	CR2
K04M3_chromosome1	K04M3_14040	C	M	S	CR1
K04M3_pL294	K04M3_50790	U	CPS	S	Plasmid
K04M3_pL294	K04M3_50780	U	CPS	S	Plasmid
K04M3_pL294	K04M3_50630	U	CPS	S	Plasmid
K04M3_pL294	K04M3_50640	U	CPS	S	Plasmid
K04M3_pL294	K04M3_50660	U	CPS	S	Plasmid
K04M3_pL294	K04M3_50650	U	CPS	S	Plasmid
K04M3_pL294	K04M3_50680	U	CPS	S	Plasmid
K04M3_pL294	K04M3_50670	U	CPS	S	Plasmid
K04M3_chromosome1	K04M3_13700	S	P	S	CR1
K04M3_chromosome1	K04M3_13710	E	M	S	CR1
K04M3_chromosome1	K04M3_13720	C	M	S	CR1
K04M3_chromosome2	K04M3_41430	NA	NA	S	CR2
K04M3_chromosome2	K04M3_41160	NA	NA	S	CR2
K04M5_chromosome1	K04M5_06700	H	M	A	CR1
K04M5_chromosome1	K04M5_17540	K	ISP	S	CR1
K04M5_chromosome1	K04M5_17430	S	P	S	CR1
K04M5_chromosome2	K04M5_35430	V	CPS	S	CR2
K04M5_pL294	K04M5_49590	NA	NA	S	Plasmid
K04M5_pL294	K04M5_49410	NA	NA	S	Plasmid
K04M5_pL294	K04M5_49420	S	P	S	Plasmid
K04M5_chromosome1	K04M5_17590	NA	NA	S	CR1
K04M5_pL294	K04M5_49510	EH	M	S	Plasmid
K04M5_pL294	K04M5_49520	EH	M	S	Plasmid
K04M5_pL294	K04M5_49530	EH	M	S	Plasmid
K04M5_pL294	K04M5_49540	EH	M	S	Plasmid
K04M5_pL294	K04M5_52520	EH	M	S	Plasmid
K04M5_pL294	K04M5_52530	EH	M	S	Plasmid
K04M5_pL294	K04M5_52540	NA	NA	S	Plasmid
K04M5_pL294	K04M5_52550	NA	NA	S	Plasmid
K04M5_chromosome1	K04M5_17470	H	M	S	CR1
K04M5_chromosome2	K04M5_35490	K	ISP	S	CR2
K04M5_chromosome2	K04M5_35610	S	P	S	CR2
K04M5_chromosome2	K04M5_35620	S	P	S	CR2
K04M5_chromosome2	K04M5_35630	S	P	S	CR2
K04M5_chromosome2	K04M5_35640	NT	CPS	S	CR2
K04M5_chromosome2	K04M5_35650	NT	CPS	S	CR2
K04M5_chromosome2	K04M5_35660	NT	CPS	S	CR2
K04M5_chromosome2	K04M5_35670	NT	CPS	S	CR2
K04M5_chromosome2	K04M5_35680	K	ISP	S	CR2
K04M5_chromosome2	K04M5_35690	Q	M	S	CR2
K04M5_pL294	K04M5_49390	S	P	S	Plasmid
K04M5_pL294	K04M5_49400	S	P	S	Plasmid
K04M5_chromosome1	K04M5_17440	H	M	S	CR1
K04M5_chromosome2	K04M5_35510	T	CPS	S	CR2
K04M5_chromosome2	K04M5_35520	T	CPS	S	CR2
K04M5_chromosome1	K04M5_17420	NA	NA	S	CR1
K04M5_chromosome1	K04M5_17610	V	CPS	S	CR1
K04M5_chromosome2	K04M5_35460	C	M	S	CR2
K04M5_chromosome1	K04M5_17600	MU	CPS	S	CR1
K04M5_chromosome1	K04M5_17410	K	ISP	S	CR1
K04M5_chromosome2	K04M5_35760	P	M	S	CR2
K04M5_chromosome2	K04M5_35750	M	CPS	S	CR2
K04M5_chromosome2	K04M5_35780	HP	M	S	CR2
K04M5_chromosome2	K04M5_35790	P	M	S	CR2
K04M5_chromosome1	K04M5_17580	T	CPS	S	CR1
K04M5_pL294	K04M5_49370	S	P	S	Plasmid
K04M5_pL294	K04M5_49380	S	P	S	Plasmid
K04M5_chromosome2	K04M5_35770	P	M	S	CR2
K04M5_pL294	K04M5_49430	S	P	S	Plasmid
K04M5_pL294	K04M5_49440	S	P	S	Plasmid
K04M5_pL294	K04M5_49460	S	P	S	Plasmid
K04M5_pL294	K04M5_49450	S	P	S	Plasmid
K04M5_pL294	K04M5_49480	S	P	S	Plasmid
K04M5_pL294	K04M5_49470	S	P	S	Plasmid
K04M5_pL294	K04M5_49500	D	CPS	S	Plasmid
K04M5_pL294	K04M5_49490	S	P	S	Plasmid
K04M5_chromosome1	K04M5_17620	V	CPS	S	CR1
K04M5_chromosome1	K04M5_17570	K	ISP	S	CR1
K04M5_chromosome2	K04M5_35450	K	ISP	S	CR2
K04M5_chromosome1	K04M5_17400	V	CPS	S	CR1
K04M5_chromosome2	K04M5_35440	T	CPS	S	CR2
K05K4_chromosome1	K05K4_16190	NA	NA	A	CR1
K05K4_VK05K4_2	K05K4_52810	NA	NA	A	Phage
K05K4_chromosome1	K05K4_16230	NA	NA	A	CR1
K05K4_chromosome1	K05K4_16220	S	P	A	CR1
K05K4_VK05K4_1	K05K4_52610	S	P	A	Phage
K05K4_VK05K4_1	K05K4_52530	S	P	A	Phage
K05K4_VK05K4_1	K05K4_52480	NA	NA	A	Phage
K05K4_VK05K4_1	K05K4_52470	NA	NA	A	Phage
K05K4_VK05K4_1	K05K4_52710	NA	NA	A	Phage
K05K4_VK05K4_1	K05K4_52680	L	ISP	A	Phage
K05K4_VK05K4_1	K05K4_52690	S	P	A	Phage
K05K4_VK05K4_1	K05K4_52520	NA	NA	A	Phage
K05K4_VK05K4_1	K05K4_52640	NA	NA	A	Phage
K05K4_VK05K4_1	K05K4_52550	NA	NA	A	Phage
K05K4_VK05K4_1	K05K4_52510	S	P	A	Phage
K05K4_VK05K4_1	K05K4_52500	S	P	A	Phage
K05K4_VK05K4_1	K05K4_52490	S	P	A	Phage
K05K4_VK05K4_1	K05K4_52560	L	ISP	A	Phage
K05K4_VK05K4_1	K05K4_52590	S	P	A	Phage
K05K4_VK05K4_1	K05K4_52460	S	P	A	Phage
K05K4_VK05K4_1	K05K4_52580	S	P	A	Phage
K05K4_VK05K4_2	K05K4_52780	S	P	A	Phage
K05K4_VK05K4_1	K05K4_52540	S	P	A	Phage
K05K4_VK05K4_1	K05K4_52720	S	P	A	Phage
K05K4_VK05K4_2	K05K4_53000	S	P	A	Phage
K05K4_VK05K4_2	K05K4_52990	S	P	S	Phage
K05K4_VK05K4_1	K05K4_52650	S	P	S	Phage
K05K4_VK05K4_2	K05K4_52870	S	P	S	Phage
K05K4_VK05K4_1	K05K4_52740	S	P	S	Phage
K05K4_pL289	K05K4_50310	U	CPS	S	Plasmid
K05K4_VK05K4_1	K05K4_52730	S	P	S	Phage
K05K4_VK05K4_2	K05K4_52970	S	P	S	Phage
K05K4_pL289	K05K4_50340	EG	M	S	Plasmid
K05K4_pL289	K05K4_50350	EG	M	S	Plasmid
K05K4_pL289	K05K4_50380	U	CPS	S	Plasmid
K05K4_pL289	K05K4_50430	U	CPS	S	Plasmid
K05K4_pL289	K05K4_50370	EG	M	S	Plasmid
K05K4_pL289	K05K4_50460	U	CPS	S	Plasmid
K05K4_pL289	K05K4_50300	U	CPS	S	Plasmid
K05K4_pL289	K05K4_50280	U	CPS	S	Plasmid
K05K4_pL289	K05K4_50290	U	CPS	S	Plasmid
K05K4_VK05K4_1	K05K4_52430	L	ISP	S	Phage
K05K4_chromosome1	K05K4_04410	M	CPS	S	CR1
K05K4_chromosome1	K05K4_04420	J	ISP	S	CR1
K05K4_chromosome2	K05K4_34670	NA	NA	S	CR2
K05K4_chromosome2	K05K4_34760	T	CPS	S	CR2
K05K4_chromosome2	K05K4_34770	T	CPS	S	CR2
K05K4_chromosome2	K05K4_41250	E	M	S	CR2
K05K4_VK05K4_1	K05K4_52440	S	P	S	Phage
K05K4_chromosome2	K05K4_34740	N	CPS	S	CR2
K05K4_chromosome2	K05K4_34750	N	CPS	S	CR2
K05K4_chromosome2	K05K4_34790	N	CPS	S	CR2
K05K4_chromosome2	K05K4_34800	N	CPS	S	CR2
K05K4_chromosome2	K05K4_34700	K	ISP	S	CR2
K05K4_chromosome2	K05K4_34720	EG	M	S	CR2
K05K4_chromosome2	K05K4_34710	EG	M	S	CR2
K05K4_VK05K4_1	K05K4_52450	S	P	S	Phage
K05K4_pL289	K05K4_50320	U	CPS	S	Plasmid
K05K4_pL289	K05K4_50270	U	CPS	S	Plasmid
K05K4_VK05K4_2	K05K4_52860	NA	NA	S	Phage
K05K4_chromosome1	K05K4_05740	P	M	S	CR1
K05K4_VK05K4_1	K05K4_52670	NA	NA	S	Phage
K05K4_VK05K4_2	K05K4_52890	NA	NA	S	Phage
K05K4_chromosome1	K05K4_14440	U	CPS	S	CR1
K05K4_chromosome1	K05K4_15900	P	M	S	CR1
K05K4_chromosome2	K05K4_34810	N	CPS	S	CR2
K05K4_VK05K4_2	K05K4_52850	S	P	S	Phage
K05K4_chromosome1	K05K4_04430	D	CPS	S	CR1
K05K4_chromosome2	K05K4_34820	N	CPS	S	CR2
K05K4_VK05K4_2	K05K4_52840	S	P	S	Phage
K05K4_VK05K4_2	K05K4_52830	S	P	S	Phage
K05K4_chromosome2	K05K4_34830	NU	CPS	S	CR2
K05K4_VK05K4_2	K05K4_52770	L	ISP	S	Phage
K05K4_VK05K4_2	K05K4_52800	S	P	S	Phage
K05K4_VK05K4_2	K05K4_52940	S	P	S	Phage
K05K4_VK05K4_1	K05K4_52700	S	P	S	Phage
K05K4_VK05K4_2	K05K4_52790	S	P	S	Phage
K05K4_VK05K4_2	K05K4_52930	S	P	S	Phage
K05K4_chromosome1	K05K4_04270	M	CPS	S	CR1
K05K4_chromosome1	K05K4_04360	D	CPS	S	CR1
K05K4_chromosome2	K05K4_34780	N	CPS	S	CR1
K05K4_chromosome1	K05K4_04320	M	CPS	S	CR1
K05K4_pL289	K05K4_50490	U	CPS	S	Plasmid
K05K4_pL289	K05K4_50500	U	CPS	S	Plasmid
K05K4_chromosome2	K05K4_34730	J	ISP	S	CR2
K05K4_pL289	K05K4_50510	U	CPS	S	Plasmid
K05K4_chromosome1	K05K4_04480	M	CPS	S	CR1
K05K4_VK05K4_2	K05K4_52880	S	P	S	Phage
K05K4_VK05K4_2	K05K4_52960	S	P	S	Phage
K05K4_VK05K4_1	K05K4_52660	S	P	S	Phage
K05K4_VK05K4_1	K05K4_52750	S	P	S	Phage
K05K4_VK05K4_1	K05K4_52760	S	P	S	Phage
K05K4_VK05K4_2	K05K4_52980	S	P	S	Phage
K08M3_chromosome1	K08M3_10610	L	ISP	S	CR1
K08M3_chromosome1	K08M3_10620	L	ISP	S	CR1
K08M3_chromosome1	K08M3_10670	S	P	S	CR1
K08M3_pL300	K08M3_51650	U	CPS	S	Plasmid
K08M3_pL300	K08M3_51850	NA	NA	S	Plasmid
K08M3_chromosome2	K08M3_46520	E	M	S	CR2
K08M3_chromosome2	K08M3_46300	S	P	S	CR2
K08M3_pL300	K08M3_51690	U	CPS	S	Plasmid
K08M3_pL300	K08M3_51610	U	CPS	S	Plasmid
K08M3_chromosome2	K08M3_46490	NA	NA	S	CR2
K08M3_chromosome2	K08M3_46530	NA	NA	S	CR2
K08M3_pL300	K08M3_51700	U	CPS	S	Plasmid
K08M3_pL300	K08M3_51720	U	CPS	S	Plasmid
K08M3_pL300	K08M3_51750	U	CPS	S	Plasmid
K08M3_pL300	K08M3_51760	U	CPS	S	Plasmid
K08M3_pL300	K08M3_51820	T	CPS	S	Plasmid
K08M3_pL300	K08M3_51840	NA	NA	S	Plasmid
K08M3_pL300	K08M3_51550	U	CPS	S	Plasmid
K08M3_chromosome2	K08M3_32990	V	CPS	S	CR2
K08M3_chromosome2	K08M3_46390	N	CPS	S	CR2
K08M3_chromosome2	K08M3_46430	S	P	S	CR2
K08M3_pL300	K08M3_51710	U	CPS	S	Plasmid
K08M3_chromosome2	K08M3_46450	H	M	S	CR2
K08M3_pL300	K08M3_51770	U	CPS	S	Plasmid
K08M3_pL300	K08M3_51780	U	CPS	S	Plasmid
K08M3_pL300	K08M3_51790	U	CPS	S	Plasmid
K08M3_pL300	K08M3_51860	NA	NA	S	Plasmid
K08M3_pL300	K08M3_51570	U	CPS	S	Plasmid
K08M3_pL300	K08M3_51580	U	CPS	S	Plasmid
K08M3_pL300	K08M3_51600	U	CPS	S	Plasmid
K08M3_pL300	K08M3_51590	U	CPS	S	Plasmid
K08M3_pL300	K08M3_51680	U	CPS	S	Plasmid
K08M3_chromosome1	K08M3_10550	S	P	S	CR1
K08M3_chromosome1	K08M3_10650	S	P	S	CR1
K08M3_chromosome2	K08M3_46310	S	P	S	CR2
K08M3_chromosome1	K08M3_10490	M	CPS	S	CR1
K08M3_chromosome1	K08M3_10630	C	M	S	CR1
K08M3_chromosome1	K08M3_10600	L	ISP	S	CR1
K08M3_chromosome2	K08M3_46320	C	M	S	CR2
K08M3_chromosome2	K08M3_46330	P	M	S	CR2
K08M3_chromosome1	K08M3_10680	U	CPS	S	CR1
K08M3_chromosome2	K08M3_46540	O	CPS	S	CR2
K08M3_chromosome1	K08M3_10470	M	CPS	S	CR1
K08M3_chromosome2	K08M3_46470	K	ISP	S	CR2
K08M3_chromosome1	K08M3_27350.tRNA.1	M	CPS	S	CR1
K08M3_chromosome1	K08M3_10460	U	CPS	S	CR1
K08M3_chromosome1	K08M3_10640	C	M	S	CR1
K08M3_chromosome2	K08M3_46550	O	CPS	S	CR2
K08M3_chromosome2	K08M3_46440	E	M	S	CR2
K08M3_chromosome2	K08M3_46480	K	ISP	S	CR2
K08M3_chromosome1	K08M3_10500	D	CPS	S	CR1
K08M3_pL300	K08M3_51730	U	CPS	S	Plasmid
K08M3_pL300	K08M3_51740	U	CPS	S	Plasmid
K08M3_pL300	K08M3_51810	T	CPS	S	Plasmid
K08M3_pL300	K08M3_51800	T	CPS	S	Plasmid
K08M3_pL300	K08M3_51830	T	CPS	S	Plasmid
K08M3_chromosome2	K08M3_46510	K	ISP	S	CR2
K08M3_chromosome2	K08M3_46420	C	M	S	CR2
K08M3_chromosome1	K08M3_10660	S	P	S	CR1
K08M3_chromosome1	K08M3_10480	U	CPS	S	CR1
K08M3_chromosome2	K08M3_46500	E	M	S	CR2
K08M3_chromosome1	K08M3_10590	K	ISP	S	CR1
K09K1_contig000002	K09K1_17190	NA	NA	S	CR1
K09K1_contig000001	K09K1_00230	S	P	S	CR2
K09K1_contig000001	K09K1_17100	S	P	S	CR2
K09K1_contig000001	K09K1_17110	S	P	S	CR2
K09K1_contig000002	K09K1_49560	NA	NA	S	CR1
K09K1_contig000001	K09K1_07200	S	P	S	CR2
K09K1_contig000001	K09K1_17130	NA	NA	S	CR2
K09K1_contig000001	K09K1_17140	NA	NA	S	CR2
K09K1_contig000002	K09K1_44790	S	P	S	CR1
K09K1_contig000002	K09K1_47240	L	ISP	S	CR1
K09K1_contig000001	K09K1_17120	NA	NA	S	CR2
K09K1_contig000001	K09K1_00240	NA	NA	S	CR2
K09K1_contig000002	K09K1_17270	NA	NA	S	CR1
K09K1_contig000001	K09K1_00210	NA	NA	S	CR2
K09K1_contig000001	K09K1_17070	NA	NA	S	CR2
K09K1_contig000002	K09K1_17230	NA	NA	S	CR1
K09K1_contig000001	K09K1_00010	NA	NA	S	CR2
K09K1_contig000001	K09K1_00250	NA	NA	S	CR2
K09K1_contig000002	K09K1_39760	G	M	S	CR1
K09K1_contig000001	K09K1_00200	L	ISP	S	CR2
K09K1_contig000002	K09K1_17220	L	ISP	S	CR1
K09K1_contig000001	K09K1_00170	NA	NA	S	CR2
K09K1_contig000001	K09K1_17020	NA	NA	S	CR2
K09K1_contig000001	K09K1_00180	S	P	S	CR2
K09K1_contig000001	K09K1_17030	S	P	S	CR2
K09K1_contig000002	K09K1_17200	S	P	S	CR1
K09K1_contig000001	K09K1_00190	S	P	S	CR2
K09K1_contig000001	K09K1_08020	P	M	S	CR2
K09K1_contig000001	K09K1_00220	NA	NA	S	CR2
K09K1_contig000002	K09K1_17240	NA	NA	S	CR1
K10K4_chromosome2	K10K4_41430	L	ISP	S	CR2
K10K4_chromosome2	K10K4_41460	NA	NA	S	CR2
K10K4_chromosome2	K10K4_41390	NA	NA	S	CR2
K10K4_chromosome1	K10K4_28330	J	ISP	S	CR1
K10K4_chromosome1	K10K4_28440	NA	NA	S	CR1
K10K4_chromosome1	K10K4_28490	NU	CPS	S	CR1
K10K4_chromosome2	K10K4_41160	S	P	S	CR2
K10K4_chromosome1	K10K4_28470	S	P	S	CR1
K10K4_chromosome1	K10K4_28400	NU	CPS	S	CR1
K10K4_chromosome1	K10K4_28430	NU	CPS	S	CR1
K10K4_chromosome1	K10K4_28140	M	CPS	S	CR1
K10K4_chromosome1	K10K4_28220	T	CPS	S	CR1
K10K4_chromosome2	K10K4_41270	Q	M	S	CR2
K10K4_chromosome2	K10K4_41310	T	CPS	S	CR2
K10K4_chromosome2	K10K4_41320	T	CPS	S	CR2
K10K4_chromosome2	K10K4_41280	E	M	S	CR2
K10K4_chromosome2	K10K4_41350	NA	NA	S	CR2
K10K4_chromosome1	K10K4_28090	NU	CPS	S	CR1
K10K4_chromosome1	K10K4_28360	M	CPS	S	CR1
K10K4_chromosome2	K10K4_41510	S	P	S	CR2
K10K4_chromosome2	K10K4_41530	K	ISP	S	CR2
K10K4_chromosome2	K10K4_41480	S	P	S	CR2
K10K4_chromosome2	K10K4_41540	P	M	S	CR2
K10K4_chromosome2	K10K4_41360	NA	NA	S	CR2
K10K4_chromosome1	K10K4_28130	K	ISP	S	CR1
K10K4_chromosome1	K10K4_28380	U	CPS	S	CR1
K10K4_chromosome1	K10K4_07130.tRNA.1	CH	M	S	CR1
K10K4_chromosome1	K10K4_28410	NU	CPS	S	CR2
K10K4_chromosome1	K10K4_28450	NU	CPS	S	CR1
K10K4_chromosome2	K10K4_41370	S	P	S	CR2
K10K4_chromosome1	K10K4_28190	M	CPS	S	CR1
K10K4_chromosome2	K10K4_41380	S	P	S	CR2
K10K4_chromosome1	K10K4_28110	T	CPS	S	CR1
K10K4_chromosome1	K10K4_28340	D	CPS	S	CR1
K10K4_chromosome1	K10K4_28100	NU	CPS	S	CR1
K10K4_chromosome1	K10K4_28350	M	CPS	S	CR1
K10K4_chromosome1	K10K4_28120	L	ISP	S	CR1
K10K4_chromosome2	K10K4_41180	E	M	S	CR2
K10K4_chromosome2	K10K4_41150	T	CPS	S	CR2
K10K4_chromosome2	K10K4_41260	Q	M	S	CR2
K10K4_chromosome1	K10K4_28370	D	CPS	S	CR1
K10K4_chromosome2	K10K4_41410	S	P	S	CR2
K10K4_chromosome2	K10K4_41520	CM	M	S	CR2
K10K4_chromosome1	K10K4_28480	U	CPS	S	CR1
K10K4_chromosome1	K10K4_28500	S	P	S	CR1
K10K4_chromosome1	K10K4_28460	NU	CPS	S	CR1
K10K4_chromosome2	K10K4_41420	S	P	S	CR2
K10K4_chromosome2	K10K4_41170	E	M	S	CR2
K06K5_chromosome1	K06K5_05890	L	ISP	S	CR1
K06K5_pL29	K06K5_52490	S	P	S	Plasmid
K06K5_pL29	K06K5_52440	S	P	S	Plasmid
K06K5_pL29	K06K5_52390	L	ISP	S	Plasmid
K06K5_pL29	K06K5_52370	L	ISP	S	Plasmid
K06K5_pL29	K06K5_52340	NA	NA	S	Plasmid
K06K5_pL29	K06K5_52330	K	ISP	S	Plasmid
K06K5_pL291	K06K5_50700	NU	CPS	S	Plasmid
K06K5_pL291	K06K5_50710	NU	CPS	S	Plasmid
K06K5_pL291	K06K5_50630	S	P	S	Plasmid
K06K5_pL291	K06K5_50640	S	P	S	Plasmid
K06K5_pL291	K06K5_50650	S	P	S	Plasmid
K06K5_chromosome1	K06K5_05870	S	P	S	CR1
K06K5_pL29	K06K5_52620	S	P	S	Plasmid
K06K5_pL29	K06K5_52450	K	ISP	S	Plasmid
K06K5_pL29	K06K5_52430	U	CPS	S	Plasmid
K06K5_pL29	K06K5_52420	NA	NA	S	Plasmid
K06K5_pL29	K06K5_52380	L	ISP	S	Plasmid
K06K5_pL29	K06K5_52510	L	ISP	S	Plasmid
K06K5_chromosome1	K06K5_05980	L	ISP	S	CR1
K06K5_pL29	K06K5_52520	L	ISP	S	Plasmid
K06K5_chromosome1	K06K5_05990	L	ISP	S	CR1
K06K5_pL291	K06K5_50660	S	P	S	Plasmid
K06K5_pL291	K06K5_50720	NU	CPS	S	Plasmid
K06K5_pL291	K06K5_50730	NU	CPS	S	Plasmid
K06K5_pL291	K06K5_50740	NU	CPS	S	Plasmid
K06K5_pL291	K06K5_50750	NU	CPS	S	Plasmid
K06K5_pL291	K06K5_50760	NA	NA	S	Plasmid
K06K5_pL291	K06K5_50770	L	ISP	S	Plasmid
K06K5_pL291	K06K5_50780	S	P	S	Plasmid
K06K5_pL291	K06K5_50790	S	P	S	Plasmid
K06K5_pL291	K06K5_50800	S	P	S	Plasmid
K06K5_pL291	K06K5_50810	S	P	S	Plasmid
K06K5_pL291	K06K5_50820	S	P	S	Plasmid
K06K5_pL291	K06K5_50830	S	P	S	Plasmid
K06K5_pL291	K06K5_50840	S	P	S	Plasmid
K06K5_pL291	K06K5_50850	S	P	S	Plasmid
K06K5_pL291	K06K5_50610	S	P	S	Plasmid
K06K5_pL291	K06K5_50620	S	P	S	Plasmid
K06K5_chromosome1	K06K5_06010	O	CPS	S	CR1
K06K5_chromosome1	K06K5_06020	O	CPS	S	CR1
K06K5_chromosome1	K06K5_06140	J	ISP	S	CR1
K06K5_pL29	K06K5_52480	K	ISP	S	Plasmid
K06K5_pL29	K06K5_52500	S	P	S	Plasmid
K06K5_pL29	K06K5_52550	F	M	S	Plasmid
K06K5_pL291	K06K5_50690	NU	CPS	S	Plasmid
K06K5_pL291	K06K5_50680	NU	CPS	S	Plasmid
K06K5_pL291	K06K5_50670	NU	CPS	S	Plasmid
K06K5_chromosome1	K06K5_05880	L	ISP	S	CR1
K06K5_pL29	K06K5_52610	L	ISP	S	Plasmid
K06K5_pL29	K06K5_52410	U	CPS	S	Plasmid
K06K5_pL29	K06K5_52400	U	CPS	S	Plasmid
K06K5_chromosome1	K06K5_06180	S	P	S	CR1
K06K5_chromosome1	K06K5_06170	J	ISP	S	CR1
K06K5_chromosome1	K06K5_06110	F	M	S	CR1
K06K5_chromosome1	K06K5_06150	S	P	S	CR1
K06K5_chromosome2	K06K5_42740	G	M	S	CR2
K06K5_chromosome2	K06K5_42730	G	M	S	CR2
K06K5_chromosome1	K06K5_06190	M	CPS	S	CR1
K06K5_chromosome2	K06K5_42710	NA	NA	S	CR2
K06K5_chromosome1	K06K5_06000	C	M	S	CR1
K06K5_chromosome2	K06K5_42580	NA	NA	S	CR2
K06K5_chromosome2	K06K5_42590	NA	NA	S	CR2
K06K5_chromosome2	K06K5_42600	NA	NA	S	CR2
K06K5_chromosome1	K06K5_06060	Q	M	S	CR1
K06K5_chromosome1	K06K5_06160	C	M	S	CR1
K06K5_chromosome2	K06K5_42720	I	M	S	CR2
K06K5_chromosome2	K06K5_42570	T	CPS	S	CR2
K06K5_chromosome1	K06K5_06070	S	P	S	CR1
K06K5_chromosome1	K06K5_05860	S	P	S	CR1
K06K5_pL29	K06K5_52700	NA	NA	S	Plasmid
K06K5_pL29	K06K5_52710	NA	NA	S	Plasmid
K09K1_contig000002	K09K1_17250	S	P	S	CR1
