# Supplementary material for: Genomic variation among closely related Vibrio alginolyticus strains is located on mobile genetic elements
Source: BMC Genomics. 2020 May 11;21:354. doi: 10.1186/s12864-020-6735-5 (PMC7216594; doi:10.1186/s12864-020-6735-5)
Supplement: Supplementary file 5 — Additional file 5: Table S5. Resistance genes found using IslandViewer for all nine V. alginolyticus strains from the Kiel-Fjord. Even though this table shows the locus tags for strain K04M3 only, all other strains have been found to contain the exact same resistance genes. [file 12864_2020_6735_MOESM5_ESM.txt]

Replicon	Locus Tag	Product
Chromosome 1	K04M3_RS00170	MexH family multidrug efflux RND transporter periplasmic adaptor subunit
	K04M3_RS01815	transcriptional regulator LeuO
	K04M3_RS02060	DNA topoisomerase IV subunit B
	K04M3_RS02575	isoleucine--tRNA ligase
	K04M3_RS02660	energy-dependent translational throttle protein EttA
	K04M3_RS03335	oxytetracycline resistance phosphoribosyltransferase domain-containing protein Tet(34)
	K04M3_RS05430	multidrug efflux RND transporter permease subunit
	K04M3_RS05480	transcriptional regulator CysB
	K04M3_RS07855	MATE family efflux transporter
	K04M3_RS13605	alanine--tRNA ligase
	K04M3_RS14865	elongation factor Tu
	K04M3_RS14975	transcriptional regulator Crp
	K04M3_RS15640	elongation factor Tu
Chromosome 2	K04M3_RS16595	hexapeptide transferase
	K04M3_RS18700	carbenicillin-hydrolyzing class A beta-lactamase CARB-42
	K04M3_RS24225	MacB family efflux pump subunit
	K04M3_RS24230	hemolysin secretion protein D
